# Supplementary material for: Downregulation of splicing regulator RBFOX1 compromises visual depth perception
Source: PLoS One. 2018 Jul 12;13(7):e0200417. doi: 10.1371/journal.pone.0200417 (PMC6042722; doi:10.1371/journal.pone.0200417)
Supplement: S1 Table — A complete gene list analyzed by RNA sequencing, their fold changes (Rbfox1 KO vs. control), uncorrected and FDR corrected p-values, and absolute gene level quantification using FPKM and log count per million are presented. (XLSX) [file pone.0200417.s001.xlsx]

## Sheet: Complete_geneList
gene	description	chromosome	Start	End	Strand	Rank	logFC_Rbfox1KO_vs_Control	pVal_Rbfox1KO_vs_Control	FDR_Rbfox1KO_vs_Control	LR_Rbfox1KO_vs_Control	logCPM_Rbfox1KO_vs_Control	398_E_vs_Control	437_E_vs_Control	393_C	398_E	418_C	437_E	441_C	393_C.FPKM	398_E.FPKM	418_C.FPKM	437_E.FPKM	441_C.FPKM	393_C.logCPM	398_E.logCPM	418_C.logCPM	437_E.logCPM	441_C.logCPM
Rbfox1	RNA binding protein, fox-1 homolog (C. elegans) 1 [Source:MGI Symbol;Acc:MGI:1926224]	16	5884793;6173605;6487819;6636526;6809207;7069835;7224311;7277025;7285478;7292185;7294070;7306408;7330362;7352932;7363865;7369801;7375905;7407964;7409691	5885864;6173667;6487866;6636656;6809248;7070085;7224550;7277168;7285531;7292277;7294130;7306461;7330442;7353064;7363904;7369843;7375969;7408039;7412480	+	3437	-0.88537	5.78e-14	8.71e-10	56.4461	6.10633	-0.939823	-0.735213	3574	339	3941	1444	3241	14.3016	7.76914	14.7113	8.95321	15.7383	6.29271	5.41249	6.33345	5.6171	6.43079
Scarna2	small Cajal body-specific RNA 2 [Source:MGI Symbol;Acc:MGI:3819484]	3	108554342	108554402	-	3461	-0.860658	3.07e-12	2.32e-08	48.6429	6.10229	-0.62528	-0.927479	4003	417	3503	1250	3150	1439.28	858.696	1174.94	696.388	1374.42	6.45623	5.7112	6.1635	5.409	6.38971
Esr1	estrogen receptor 1 (alpha) [Source:MGI Symbol;Acc:MGI:1352467]	10	4612046;4712313;4746617;4783857;4856858;4939212;4969159;4997830;5001189	4612155;4712847;4746807;4783973;4857193;4939350;4969292;4998013;5003761	+	11694	1.81403	8.02e-10	4.03e-06	37.7543	2.51802	2.13569	1.64567	121	103	137	271	128	0.614458	2.99562	0.648997	2.13234	0.788795	1.41288	3.69454	1.49152	3.20452	1.77215
Dnah10	dynein, axonemal, heavy chain 10 [Source:MGI Symbol;Acc:MGI:1860299]	5	124725085;124726828;124729063;124730052;124731391;124732294;124734447;124736803;124741888;124743531;124746543;124747603;124748391;124750761;124753168;124754207;124755654;124758247;124760017;124760888;124762127;124762748;124763036;124764788;124765504;124768796;124770434;124773030;124773373;124773740;124774976;124775345;124777159;124777817;124779084;124782268;124783828;124785148;124787317;124789762…	124725380;124726908;124729163;124730160;124731506;124732516;124734604;124737033;124742078;124743729;124746737;124747773;124748567;124750886;124753340;124754358;124755818;124758454;124760173;124761364;124762285;124762864;124763138;124764966;124765715;124768949;124770667;124773152;124773606;124773963;124775245;124775528;124777293;124777969;124779272;124782414;124784019;124785266;124787475;124789897…	+	12954	3.88494	6.09e-08	0.000229682	29.3339	1.97859	5.05027	0.497258	31	154	16	24	32	0.0484335	1.378	0.0233195	0.0581001	0.0606711	-0.537964	4.2745	-1.57264	-0.27851	-0.216696
Piezo2	piezo-type mechanosensitive ion channel component 2 [Source:MGI Symbol;Acc:MGI:1918781]	18	63010213;63012630;63015740;63017525;63019191;63020617;63021144;63022398;63024412;63027517;63027836;63029055;63030275;63032841;63041547;63042433;63045377;63050532;63052964;63057105;63059651;63064673;63068904;63069956;63072847;63074581;63075701;63078612;63081664;63082858;63083074;63084679;63086164;63086578;63090880;63092803;63099053;63102021;63106178;63107975;63109865;63113878;63114901;63117649;631…	63011800;63012813;63015819;63017653;63019363;63020709;63021332;63022545;63024570;63027731;63027983;63029187;63030527;63033023;63041805;63042840;63045544;63050698;63053130;63057164;63059765;63064779;63068975;63070077;63072936;63074740;63075797;63078855;63081829;63082959;63083278;63084879;63086289;63086754;63091040;63093017;63099094;63102194;63106326;63108273;63109988;63114108;63115049;63117787;631…	-	13035	4.23158	1.25e-07	0.000376738	27.9436	1.96163	5.40059	-0.296774	32	158	16	11	16	0.065446	1.85069	0.0305259	0.0348584	0.0397101	-0.492738	4.31148	-1.57264	-1.38589	-1.20196
Obscn	obscurin, cytoskeletal calmodulin and titin-interacting RhoGEF [Source:MGI Symbol;Acc:MGI:2681862]	11	58994256;58994685;58995028;58995338;58995788;58996227;58996846;58997163;58997975;58998261;58998481;58999195;59001454;59001879;59002017;59002991;59003207;59003629;59006757;59007524;59007823;59008041;59008509;59012141;59015436;59020457;59021420;59021865;59022228;59027410;59028497;59028867;59029201;59029470;59030019;59031024;59031582;59031821;59032626;59032894;59033712;59034137;59034695;59035033;590…	58994509;58994834;58995103;58995561;58996027;58996311;58997016;58997285;58998142;58998353;58998561;59001178;59001531;59001924;59002169;59003017;59003379;59003706;59006817;59007724;59007901;59008209;59008621;59013796;59015478;59020568;59021549;59021967;59022395;59027523;59028674;59029025;59029365;59029586;59030175;59031197;59031664;59032021;59032765;59033016;59033782;59034197;59034913;59035131;590…	-	11439	2.67946	2.04e-07	0.000512258	26.9967	3.18303	3.74767	-0.148095	158	303	103	75	116	0.123612	1.35766	0.0751722	0.0909175	0.110131	1.79667	5.25056	1.08148	1.3548	1.63052
Dnah2	dynein, axonemal, heavy chain 2 [Source:MGI Symbol;Acc:MGI:107731]	11	69420809;69421270;69421562;69421730;69422519;69422756;69422981;69423507;69423864;69429302;69430474;69430750;69431059;69432854;69435204;69435554;69435833;69436138;69436484;69436781;69436922;69437171;69437797;69446279;69446575;69447796;69448114;69448392;69450999;69451222;69452407;69452818;69453161;69453776;69454062;69454328;69455791;69457341;69457986;69458360;69458866;69459148;69463316;69463563;694…	69421147;69421420;69421636;69421906;69422633;69422907;69423209;69423691;69424055;69429492;69430657;69430898;69431245;69432980;69435403;69435698;69435966;69436286;69436634;69436847;69437070;69437296;69437961;69446395;69446744;69447937;69448230;69448602;69451138;69451354;69452546;69452978;69453328;69453925;69454192;69454413;69455979;69457445;69458210;69458558;69458957;69459300;69463474;69463700;694…	-	12425	2.63584	6.99e-07	0.00148874	24.6187	2.24092	3.64037	0.492712	54	154	89	64	64	0.0864244	1.41158	0.132876	0.15871	0.1243	0.254826	4.2745	0.871663	1.12684	0.775881
Ptgds	prostaglandin D2 synthase (brain) [Source:MGI Symbol;Acc:MGI:99261]	2	25466712;25467287;25467818;25468072;25468833;25468988;25469560	25466831;25467345;25467919;25468188;25468909;25469127;25469749	-	4146	-1.28212	7.9e-07	0.00148874	24.3827	5.76918	-0.90299	-1.21848	2731	267	5462	793	1385	74.4073	41.6628	138.823	33.4772	45.7922	5.90465	5.06813	6.80428	4.75264	5.20444
Hydin	HYDIN, axonemal central pair apparatus protein [Source:MGI Symbol;Acc:MGI:2389007]	8	110266977;110267269;110298075;110299925;110309078;110312151;110326352;110334692;110354953;110365378;110380558;110392281;110397945;110404287;110410443;110413213;110415704;110418368;110419724;110446354;110450220;110451958;110456500;110462437;110485370;110486323;110489781;110490589;110494291;110500641;110502926;110505169;110505743;110506094;110506428;110506881;110508884;110510836;110512992;110514114…	110267031;110267450;110298232;110300050;110309197;110312285;110326551;110334816;110355154;110365561;110380657;110392399;110398168;110404354;110410678;110413313;110415839;110418532;110419876;110446592;110450496;110452101;110456643;110462750;110485507;110486395;110489891;110490798;110494428;110500818;110503053;110505299;110505879;110506221;110506619;110507030;110509123;110510998;110513165;110514287…	+	12559	2.66278	1.79e-06	0.00299203	22.813	2.13928	3.67973	0.338127	73	146	56	53	59	0.101443	1.16197	0.0725945	0.114119	0.0994947	0.686981	4.19757	0.207383	0.855966	0.659154
Dnah17	dynein, axonemal, heavy chain 17 [Source:MGI Symbol;Acc:MGI:1917176]	11	118021723;118024594;118025103;118025518;118026673;118027324;118032593;118033736;118034243;118036332;118038149;118039902;118040982;118041407;118042080;118043022;118045222;118046019;118047078;118049868;118050209;118052631;118052930;118055732;118056847;118058290;118060066;118066287;118066891;118067511;118068915;118069382;118070455;118072845;118073516;118073889;118074162;118078562;118079554;118080713…	118023497;118024819;118025246;118025700;118026855;118027503;118032784;118033978;118034376;118036480;118038342;118040024;118041152;118041547;118042244;118043226;118045344;118046254;118047270;118049983;118050416;118052848;118053025;118055896;118057080;118058451;118060332;118066478;118067055;118067672;118069006;118069529;118070557;118073010;118073723;118074062;118074444;118078710;118079681;118080845…	-	13200	3.36819	2.33e-06	0.00351479	22.3012	1.64439	4.43277	0.275973	35	117	33	24	22	0.0515575	0.987083	0.0453475	0.0547794	0.0393273	-0.364993	3.87828	-0.547907	-0.27851	-0.75055
Csmd1	CUB and Sushi multiple domains 1 [Source:MGI Symbol;Acc:MGI:2137383]	8	15892545;15900673;15902115;15903166;15906005;15909130;15910420;15912379;15915308;15917234;15918172;15921034;15921729;15925285;15926477;15929017;15931040;15932463;15945005;15953698;15961392;15984696;15989072;15992594;15998752;15999780;16000481;16002515;16009304;16023739;16028675;16033504;16037190;16058663;16068954;16070267;16071284;16079913;16081612;16085157;16088170;16092216;16095428;16100955;161…	15895876;15900805;15902202;15903278;15906166;15909174;15910599;15912490;15915381;15917407;15918345;15921213;15921905;15925467;15926650;15929205;15931213;15932636;15945178;15953892;15961577;15984884;15989218;15992782;15998865;15999860;16000626;16002692;16009492;16023948;16028791;16033573;16037308;16058767;16069050;16070391;16071487;16080008;16081725;16085273;16088364;16092403;16095566;16101146;161…	-	8349	0.706697	2.68e-06	0.00367032	22.0351	4.39532	1.04402	0.531386	724	276	788	715	697	1.11214	2.42815	1.12918	1.70181	1.29928	3.98987	5.11594	4.01179	4.60331	4.21412
Cubn	cubilin (intrinsic factor-cobalamin receptor) [Source:MGI Symbol;Acc:MGI:1931256]	2	13276338;13278362;13280076;13282905;13283981;13286981;13287545;13294198;13306259;13308522;13310515;13313982;13314653;13318157;13319790;13321169;13322951;13325157;13326656;13331481;13332313;13333346;13334775;13336088;13339823;13340142;13342435;13347523;13348000;13349851;13350872;13355568;13356584;13358119;13360257;13362203;13381758;13383870;13388839;13403966;13424672;13426952;13427837;13428608;134…	13276835;13278597;13280241;13283086;13284128;13287186;13287707;13294406;13306476;13308651;13310715;13314131;13314809;13318344;13320015;13321290;13323100;13325363;13326827;13331662;13332453;13333555;13334953;13336262;13340006;13340332;13342581;13347720;13348192;13350035;13351077;13355700;13356712;13358229;13360370;13362362;13381927;13384044;13389020;13404116;13424859;13427108;13428018;13428768;134…	-	12852	2.56765	7.1e-06	0.00892144	20.1664	1.7756	3.52693	0.835322	40	107	56	61	58	0.0774661	1.1868	0.101171	0.183047	0.13631	-0.174401	3.74947	0.207383	1.05786	0.634631
Dnah5	dynein, axonemal, heavy chain 5 [Source:MGI Symbol;Acc:MGI:107718]	15	28203766;28219095;28224195;28229499;28230396;28233157;28234245;28235704;28236619;28238511;28239819;28242657;28245662;28246248;28247771;28252422;28263552;28269293;28270294;28272026;28272305;28278514;28289054;28290055;28293576;28294918;28295230;28297008;28299081;28302386;28304586;28307233;28311139;28312159;28313740;28326520;28327191;28327722;28331705;28333025;28335568;28340281;28343435;28345737;283…	28204035;28219229;28224279;28229659;28230617;28233294;28234421;28235817;28236726;28238633;28240034;28242764;28245747;28246569;28247977;28252593;28263697;28269455;28270527;28272216;28272392;28278647;28289255;28290290;28293794;28294980;28295468;28297248;28299280;28302539;28304749;28307389;28311351;28312383;28313912;28326698;28327378;28327916;28331839;28333132;28335721;28340427;28343676;28345913;283…	+	13087	3.27151	8.75e-06	0.0097593	19.7655	1.7787	4.39304	-0.481796	34	129	28	16	39	0.0477528	1.03766	0.0366854	0.0348194	0.066471	-0.40633	4.01907	-0.781623	-0.855765	0.0660455
Pkhd1	polycystic kidney and hepatic disease 1 [Source:MGI Symbol;Acc:MGI:2155808]	1	20057779;20070378;20073457;20081186;20103215;20104542;20116930;20198018;20199342;20200520;20209161;20211837;20220039;20222859;20239301;20275519;20288196;20310525;20312033;20347211;20350413;20358840;20360986;20364119;20373856;20374712;20377375;20381403;20391465;20392012;20414221;20450221;20502942;20508893;20520154;20522664;20533843;20534536;20537273;20540314;20547269;20548091;20549686;20550847;205…	20058710;20070500;20073615;20081293;20103302;20104677;20117947;20198175;20199510;20201395;20209313;20211991;20220126;20222972;20239438;20275647;20288261;20310720;20312210;20347457;20350545;20358974;20361091;20364231;20373986;20374768;20377500;20381594;20391622;20392219;20414433;20450377;20503092;20509112;20520297;20524265;20533910;20534731;20537408;20540444;20547544;20548196;20549808;20551031;205…	-	13458	3.58164	9.06e-06	0.0097593	19.7001	1.45784	4.68343	-0.329171	19	107	25	12	24	0.0322338	1.03965	0.0395653	0.0315443	0.0494103	-1.23259	3.74947	-0.942496	-1.26314	-0.626807
Col6a5	collagen, type VI, alpha 5 [Source:MGI Symbol;Acc:MGI:3648134]	9	105856070;105861830;105862749;105864146;105875789;105878550;105881423;105882594;105888888;105890366;105892127;105892269;105895242;105896980;105898722;105898859;105901615;105903492;105904505;105906064;105907126;105910646;105911096;105912455;105914994;105915139;105915313;105915641;105918186;105920916;105923195;105925579;105925760;105928042;105930760;105933807;105936855;105939715;105945394;105948326…	105857337;105862062;105862845;105864835;105875997;105878640;105882079;105882687;105889375;105890377;105892163;105892304;105895304;105897042;105898757;105898909;105901677;105903554;105904567;105906126;105907161;105910699;105911161;105912517;105915047;105915183;105915339;105915712;105918239;105921008;105923337;105925660;105926100;105928617;105931335;105934361;105937415;105940347;105946089;105948420…	-	13517	3.25793	1.45e-05	0.014564	18.8041	1.27872	4.30411	0.541672	20	89	29	24	25	0.0471821	1.20249	0.0638205	0.0877283	0.0715706	-1.16009	3.48393	-0.731752	-0.27851	-0.5687
Svep1	sushi, von Willebrand factor type A, EGF and pentraxin domain containing 1 [Source:MGI Symbol;Acc:MGI:1928849]	4	58042796;58043963;58046542;58048111;58049110;58053119;58054539;58057930;58064172;58066429;58068357;58072663;58082651;58083967;58084515;58084810;58087728;58088218;58089352;58090581;58091873;58094001;58096159;58097284;58099943;58100763;58104438;58106295;58107517;58108228;58111299;58113489;58115697;58116488;58118125;58120545;58121827;58123145;58123982;58128766;58133304;58135426;58138605;58145158;581…	58043168;58044056;58046637;58048206;58049280;58053295;58054712;58057993;58064327;58066654;58071139;58073335;58082818;58084158;58084599;58084986;58087847;58088391;58089522;58090704;58091997;58094176;58096360;58097441;58100144;58100876;58104551;58106391;58107608;58108389;58111460;58113650;58115930;58116652;58118233;58120666;58122021;58123276;58124089;58128895;58133422;58135620;58138784;58145337;581…	-	12817	2.81598	1.65e-05	0.0149276	18.5533	1.95765	3.90477	-0.421287	58	137	63	25	34	0.112824	1.52629	0.114322	0.075352	0.0802601	0.357183	4.10583	0.376081	-0.220234	-0.130105
Clspn	claspin [Source:MGI Symbol;Acc:MGI:2445153]	4	126556980;126559208;126559919;126561758;126563907;126564933;126565690;126565971;126572279;126573136;126574641;126575095;126575846;126576342;126577613;126578323;126580960;126581432;126585838;126586105;126587558;126590540;126591184;126591595;126592652;126593043	126557137;126559316;126560352;126561919;126563984;126565005;126565798;126566581;126572470;126573308;126574816;126575159;126576042;126576496;126577842;126578434;126581035;126581529;126586002;126586226;126587685;126590642;126591266;126591756;126592801;126593903	+	13965	3.69563	1.68e-05	0.0149276	18.5184	0.871722	4.73278	0.718792	15	71	15	16	13	0.0660355	1.79014	0.0616017	0.109141	0.0694508	-1.56567	3.15823	-1.66323	-0.855765	-1.49478
Fut2	fucosyltransferase 2 [Source:MGI Symbol;Acc:MGI:109374]	7	45648591;45655493;45666198	45651348;45655596;45666394	-	15079	5.0455	1.86e-05	0.0155882	18.327	-1.31462	5.63989	3.86343	2	15	1	16	1	0.0143397	0.615949	0.00668846	0.177751	0.00870077	-4.24612	0.92069	-5.09333	-0.855765	-4.81815
Nfam1	Nfat activating molecule with ITAM motif 1 [Source:MGI Symbol;Acc:MGI:1921289]	15	82996736;83001415;83010375;83014915;83016344;83022927;83029827;83033113	82999795;83001501;83010473;83015027;83016661;83023138;83029950;83033397	-	13696	3.52022	2.1e-05	0.0166875	18.0942	1.16113	4.75729	0.651246	31	85	22	18	7	0.158192	2.48419	0.104728	0.142324	0.043348	-0.537964	3.41764	-1.12358	-0.688404	-2.3574
Vamp2	vesicle-associated membrane protein 2 [Source:MGI Symbol;Acc:MGI:1313277]	11	69088528;69089106;69089731;69089976;69090650	69088627;69089226;69089889;69090027;69092381	+	2135	-0.460166	2.38e-05	0.017958	17.8569	6.72247	-0.389124	-0.388609	5025	701	5262	2592	4856	50.9294	40.6906	49.7507	40.7051	59.7254	6.78424	6.46047	6.75046	6.46098	7.01407
Cenpf	centromere protein F [Source:MGI Symbol;Acc:MGI:1313302]	1	189640614;189646802;189648611;189650562;189651148;189652261;189656645;189661997;189668516;189671048;189672509;189678939;189680221;189682361;189682845;189683768;189684945;189687976	189642802;189646980;189649087;189650721;189651300;189655092;189660072;189662132;189668638;189671176;189672634;189679141;189680506;189682452;189682951;189683964;189685138;189688086	-	13624	3.44515	3.18e-05	0.0228505	17.306	1.25228	4.53097	-0.386631	24	92	23	11	18	0.047328	1.03905	0.0423107	0.033611	0.0430752	-0.901811	3.53172	-1.06066	-1.38589	-1.0353
Ryr1	ryanodine receptor 1, skeletal muscle [Source:MGI Symbol;Acc:MGI:99659]	7	29003340;29003734;29004425;29004783;29005495;29008384;29009055;29009507;29009661;29012196;29013738;29015631;29017084;29017894;29018763;29019475;29024003;29035980;29038347;29040388;29040581;29040805;29043849;29044919;29045604;29046805;29046997;29047456;29048778;29048990;29052014;29052309;29052589;29053062;29053531;29054889;29056234;29056924;29057135;29059469;29059802;29061508;29062143;29064429;290…	29003553;29003785;29004525;29004847;29005651;29008518;29009201;29009567;29009791;29012238;29013868;29015882;29017170;29018044;29018833;29020266;29024344;29036167;29038428;29040492;29040709;29040893;29043929;29044936;29045677;29046881;29047076;29047555;29048852;29049041;29052120;29052405;29052701;29053199;29053590;29055059;29056248;29057016;29057222;29059709;29060134;29061638;29062224;29064667;290…	-	10958	1.41669	3.44e-05	0.0228811	17.1573	3.20365	2.26495	0.167158	224	211	242	182	258	0.319808	1.72531	0.322309	0.40262	0.447002	2.29917	4.72863	2.31038	2.63084	2.7815
Neb	nebulin [Source:MGI Symbol;Acc:MGI:97292]	2	52136647;52147140;52147637;52148761;52149094;52149590;52150537;52150967;52151364;52153056;52157291;52157832;52159477;52160656;52161371;52162068;52162905;52163937;52164592;52165167;52167560;52169059;52169843;52170439;52175079;52175289;52175607;52176586;52176787;52177522;52177969;52179462;52183273;52183732;52186012;52187411;52188683;52189599;52189854;52191926;52192470;52193170;52193876;52194380;521…	52137431;52147246;52147789;52148853;52149277;52149697;52150629;52151059;52151456;52153148;52157383;52157924;52159569;52160748;52161475;52162172;52163009;52164050;52164702;52165277;52167664;52169163;52169947;52170549;52175183;52175390;52175717;52176696;52176891;52177626;52178073;52179566;52183380;52183836;52186116;52187515;52188787;52189703;52189958;52192030;52192574;52193274;52193986;52194478;521…	-	11328	1.51393	3.49e-05	0.0228811	17.1306	2.94266	2.38293	0.211923	248	183	182	150	158	0.241864	1.02215	0.16558	0.226669	0.186993	2.44576	4.52331	1.90016	2.3523	2.07523
Fbn2	fibrillin 2 [Source:MGI Symbol;Acc:MGI:95490]	18	58008623;58012214;58013652;58018737;58020370;58021074;58023173;58025026;58026332;58027817;58035273;58035847;58036962;58037702;58038200;58039308;58040074;58043493;58044199;58045269;58047925;58048535;58048801;58050211;58052943;58053649;58054826;58055414;58056195;58058354;58059335;58061638;58063507;58065994;58068266;58069128;58069407;58069948;58071793;58072554;58075980;58076612;58080146;58080724;580…	58010632;58012391;58013883;58018856;58020498;58021190;58023295;58025151;58026538;58027942;58035404;58035969;58037081;58037827;58038265;58039460;58040199;58043612;58044327;58045385;58048050;58048660;58048926;58050279;58053095;58053774;58054951;58055482;58056356;58058476;58059457;58061763;58063629;58066116;58068391;58069253;58069529;58070073;58071918;58072682;58076105;58076839;58080271;58080774;580…	-	12354	2.31581	3.99e-05	0.023912	16.8775	2.24532	3.46626	0.302806	47	146	154	60	52	0.0983618	1.74995	0.300652	0.194563	0.132062	0.0561169	4.19757	1.65977	1.03411	0.478037
Zan	zonadhesin [Source:MGI Symbol;Acc:MGI:106656]	5	137378637;137378804;137378948;137380786;137382073;137382306;137383713;137386330;137386910;137387821;137388832;137389235;137391638;137391951;137393010;137393539;137394381;137395555;137396085;137396634;137398162;137398812;137399983;137400533;137403030;137403621;137405265;137405842;137406329;137406910;137407656;137408265;137409581;137410193;137411388;137411952;137412585;137413360;137414169;137415007…	137378719;137378847;137379077;137380926;137382211;137382505;137383852;137386500;137387081;137387950;137389076;137389376;137391855;137392092;137393227;137393680;137394598;137395696;137396302;137396775;137398379;137398938;137400200;137400674;137403247;137403810;137405482;137405971;137406546;137407051;137407873;137408406;137409798;137410334;137411605;137412093;137412793;137413501;137414386;137415148…	-	10327	1.13957	4.21e-05	0.023912	16.7763	3.50906	1.85147	0.372983	428	218	289	289	295	0.569574	1.66152	0.358773	0.595917	0.476404	3.23204	4.7757	2.56603	3.29721	2.97461
Pgam1	phosphoglycerate mutase 1 [Source:MGI Symbol;Acc:MGI:97552]	19	41911871;41915605;41916643;41917606	41912186;41915879;41916823;41918665	+	5182	-0.530447	4.54e-05	0.023912	16.6307	5.47888	-0.391375	-0.516991	2410	299	2363	1013	1758	28.8524	20.5012	26.3903	18.7912	25.5406	5.72428	5.23139	5.59562	5.10578	5.54841
AW551984	expressed sequence AW551984 [Source:MGI Symbol;Acc:MGI:2143322]	9	39587396;39589643;39590601;39591204;39591403;39592796;39593329;39593671;39594541;39596595;39597055;39597608;39597914;39599278;39599645;39599939;39600468;39600780;39603215;39603527;39604009	39589125;39589769;39590731;39591308;39591501;39593043;39593429;39593835;39594655;39596674;39597199;39597696;39598083;39599392;39599820;39600161;39600670;39600837;39603311;39603652;39604124	-	13702	2.78304	4.56e-05	0.023912	16.6216	0.832991	3.49839	1.87957	22	50	25	60	25	0.109191	1.42128	0.11575	0.461422	0.150575	-1.02518	2.65294	-0.942496	1.03411	-0.5687
Syce1	synaptonemal complex central element protein 1 [Source:MGI Symbol;Acc:MGI:1921325]	7	140777229;140777917;140778135;140778309;140778510;140779065;140779337;140779594;140779883;140780457;140780875;140782027;140787736	140777732;140777998;140778245;140778432;140778576;140779128;140779426;140779648;140779930;140780531;140780934;140782089;140787854	-	14692	4.19435	4.73e-05	0.023912	16.5545	0.0366008	5.42429	2.23701	2	40	5	16	10	0.0300035	3.43673	0.0699726	0.371915	0.18205	-4.24612	2.33151	-3.16965	-0.855765	-1.86255
Muc2	mucin 2 [Source:MGI Symbol;Acc:MGI:1339364]	7	141690340;141691143;141692627;141693136;141693322;141693566;141693964;141694315;141694515;141694846;141695043;141695332;141695571;141696266;141696583;141697104;141697581;141697745;141698220;141698644;141699186;141699450;141700417;141701338;141702097;141702580;141704165;141744612;141745443;141745972;141746618;141747474;141747955;141748930;141749304;141749505;141749732;141751348;141751819;141752129…	141690444;141691404;141692741;141693229;141693431;141693776;141694089;141694432;141694653;141694956;141695112;141695469;141695735;141696360;141696709;141697359;141697633;141697845;141698374;141698783;141699332;141699689;141700573;141701484;141702141;141702792;141704325;141744835;141745720;141746146;141746865;141747657;141748171;141749108;141749373;141749602;141749763;141751525;141751923;141752169…	+	13510	3.08557	4.78e-05	0.023912	16.5323	1.27336	4.14915	0.143058	31	88	33	20	19	0.101057	1.64297	0.100354	0.101022	0.0751631	-0.537964	3.46764	-0.547907	-0.538456	-0.958673
Otof	otoferlin [Source:MGI Symbol;Acc:MGI:1891247]	5	30367066;30370076;30370700;30370901;30371530;30371893;30373591;30373975;30374842;30375598;30375871;30376274;30376617;30376848;30378663;30379113;30379534;30380103;30380524;30380812;30381468;30381739;30382345;30382803;30383031;30383521;30383935;30384171;30384363;30384901;30385113;30385754;30386274;30388234;30388619;30389772;30394121;30394642;30399197;30405181;30405749;30407197;30414505;30419401;304…	30368040;30370278;30370800;30371079;30371771;30371991;30373679;30374117;30375002;30375768;30375998;30376411;30376751;30376984;30378729;30379244;30379563;30380233;30380686;30380973;30381587;30381900;30382479;30382927;30383220;30383673;30384051;30384261;30384463;30385021;30385293;30385862;30386497;30388420;30388805;30389931;30394205;30394704;30399328;30405235;30405875;30407270;30414549;30419579;304…	-	13844	3.34269	4.81e-05	0.023912	16.5232	0.979617	4.39311	0.405574	20	74	18	17	19	0.0611787	1.29642	0.051364	0.0805751	0.0705297	-1.16009	3.21788	-1.40693	-0.769659	-0.958673
Dock2	dedicator of cyto-kinesis 2 [Source:MGI Symbol;Acc:MGI:2149010]	11	34226821;34228602;34229474;34230656;34231571;34232769;34238150;34239529;34247775;34248574;34249757;34254331;34256527;34258084;34261433;34262387;34266241;34267948;34273669;34282621;34294110;34294259;34300487;34310350;34312459;34438275;34464813;34501170;34503344;34514428;34687508;34688453;34689711;34691886;34692242;34695195;34695429;34698747;34704585;34705770;34706437;34707288;34708772;34714448;347…	34227730;34228744;34229594;34230824;34231698;34232906;34238233;34239705;34247861;34248658;34249838;34254472;34256631;34258173;34261552;34262477;34266281;34268104;34273754;34282769;34294168;34294359;34300565;34310444;34312557;34438370;34464958;34501276;34503414;34514536;34687642;34688553;34689800;34691983;34692425;34695298;34695501;34698845;34704709;34705895;34706513;34707363;34708907;34714529;347…	-	13129	2.62442	5.15e-05	0.023912	16.3907	1.5502	3.62724	0.320516	47	97	49	36	34	0.160666	1.89907	0.156256	0.190682	0.141043	0.0561169	3.60801	0.0163133	0.301292	-0.130105
Sfi1	Sfi1 homolog, spindle assembly associated (yeast) [Source:MGI Symbol;Acc:MGI:1926137]	11	3131850;3132216;3132887;3133072;3134318;3134626;3135283;3135654;3135943;3136625;3136946;3140137;3142308;3143260;3143695;3144217;3144792;3145241;3146162;3153432;3155399;3156772;3157866;3159985;3164557;3165576;3170587;3177427;3179397;3186065;3187240;3188941;3193360	3132131;3132327;3132965;3133207;3134501;3134730;3135542;3135830;3136017;3136699;3137106;3140233;3142410;3143336;3143790;3144292;3144970;3145322;3146292;3153498;3155496;3156864;3157936;3160146;3164713;3165678;3170704;3177521;3179507;3186136;3187410;3189056;3193463	-	5466	0.681175	5.21e-05	0.023912	16.3709	5.51399	1.1877	0.246952	1453	657	2029	1265	1350	7.91753	20.5037	10.3139	10.6806	8.92699	4.99444	6.36696	5.37581	5.42621	5.16752
Trpv1	transient receptor potential cation channel, subfamily V, member 1 [Source:MGI Symbol;Acc:MGI:1341787]	11	73238259;73239277;73239521;73240141;73240383;73241606;73244203;73245976;73248171;73250703;73251257;73253023;73254193;73254769;73260335	73238542;73239443;73239673;73240281;73240681;73241785;73244361;73246071;73248241;73250868;73251323;73253342;73254320;73254884;73260507	+	14269	3.60541	5.23e-05	0.023912	16.362	0.530766	4.61954	1.05963	14	55	11	17	11	0.121848	2.74154	0.0893095	0.229255	0.116179	-1.66251	2.79026	-2.09608	-0.769659	-1.72927
Oacyl	O-acyltransferase like [Source:MGI Symbol;Acc:MGI:2442915]	18	65698268;65707308;65710522;65720192;65722490;65725330;65726278;65731395;65737839;65740076;65742202;65745238;65747719;65749625;65750065	65698441;65707447;65710600;65720330;65722707;65725509;65726380;65731496;65738004;65740155;65742315;65745370;65747905;65749767;65751537	+	14590	3.87663	5.5e-05	0.0243862	16.2682	0.131503	4.86062	1.68917	9	42	6	17	8	0.0575323	1.53766	0.0357796	0.168383	0.0620593	-2.2777	2.40178	-2.92585	-0.769659	-2.17294
Pkhd1l1	polycystic kidney and hepatic disease 1-like 1 [Source:MGI Symbol;Acc:MGI:2183153]	15	44457553;44459393;44466278;44467339;44477552;44479604;44483809;44484354;44485407;44489515;44491026;44493063;44495409;44496142;44497929;44498466;44499249;44499999;44501438;44503213;44503943;44505148;44505485;44511548;44512789;44514852;44516103;44518109;44519687;44520721;44522596;44523493;44525202;44525947;44526691;44527618;44528101;44529059;44532857;44533743;44535714;44536809;44537336;44538895;445…	44457625;44459482;44466422;44467447;44477609;44479697;44483862;44484427;44485449;44489585;44491136;44493152;44495677;44496233;44498088;44498601;44499392;44500156;44501551;44503362;44504067;44505311;44505657;44511695;44512943;44514974;44516208;44518219;44519851;44520842;44522728;44523685;44525344;44526051;44526879;44527788;44528327;44530043;44533105;44533892;44535888;44536965;44537492;44538974;445…	+	13588	3.47485	6.19e-05	0.0266573	16.0446	1.3057	4.70619	-0.719766	37	96	15	8	14	0.0637024	0.946606	0.0240914	0.0213415	0.0292503	-0.28571	3.59307	-1.66323	-1.83289	-1.39043
Comp	cartilage oligomeric matrix protein [Source:MGI Symbol;Acc:MGI:88469]	8	70373548;70373853;70374373;70374805;70375730;70376042;70376197;70376438;70376636;70377097;70378614;70378898;70379034;70379394;70379681;70380105;70381245;70381672;70381886	70373647;70373938;70374424;70374974;70375867;70376116;70376355;70376542;70376743;70377256;70378732;70378950;70379215;70379572;70379729;70380301;70381417;70381811;70382066	+	13939	3.3137	6.45e-05	0.0270393	15.9644	0.803278	4.43367	1.16922	28	63	17	24	8	0.253138	3.26199	0.143372	0.336195	0.0877681	-0.682824	2.98594	-1.48741	-0.27851	-2.17294
Myh7	myosin, heavy polypeptide 7, cardiac muscle, beta [Source:MGI Symbol;Acc:MGI:2155600]	14	54970688;54971377;54971625;54972688;54973071;54973302;54973758;54974642;54974912;54975234;54975879;54978583;54978867;54979173;54980321;54982166;54983242;54983543;54984551;54985054;54985461;54985725;54986460;54986869;54987221;54988305;54988775;54989044;54989255;54989978;54990305;54990742;54990916;54991092;54991716;54991838;54992240;54992673;54993304;54993588;54994511	54970810;54971511;54971720;54972963;54973196;54973505;54974066;54974766;54975077;54975417;54976075;54978701;54978993;54979562;54980411;54982311;54983418;54983785;54984806;54985190;54985584;54985842;54986547;54986936;54987530;54988475;54988924;54989162;54989393;54990081;54990403;54990805;54991008;54991200;54991743;54991994;54992383;54992881;54993359;54993625;54994549	-	13540	3.1327	7.6e-05	0.0309704	15.6557	1.26405	4.31222	0.156174	13	88	34	18	31	0.0470967	1.82588	0.114906	0.101042	0.136288	-1.76633	3.46764	-0.505386	-0.688404	-0.262023
Abcc2	ATP-binding cassette, sub-family C (CFTR/MRP), member 2 [Source:MGI Symbol;Acc:MGI:1352447]	19	43782308;43784183;43796452;43798061;43798407;43799090;43800537;43803643;43804936;43807010;43808650;43810471;43811116;43812431;43813190;43814688;43816797;43818014;43819355;43821619;43822007;43822975;43823338;43825835;43826584;43827881;43829812;43830411;43832045;43833865;43836584;43837428	43782433;43784356;43796577;43798195;43798514;43799145;43800768;43803806;43805113;43807264;43808715;43810608;43811262;43812515;43813256;43814814;43816973;43818181;43819535;43821745;43822142;43823194;43823492;43825990;43826783;43828007;43829913;43830554;43832203;43834031;43836778;43838218	+	14071	3.71859	8.09e-05	0.0321054	15.5372	0.817186	4.93504	-0.0356319	9	70	10	8	20	0.0366289	1.63163	0.0379662	0.0504491	0.0987777	-2.2777	3.13778	-2.22815	-1.83289	-0.885911
Rgr	retinal G protein coupled receptor [Source:MGI Symbol;Acc:MGI:1929473]	14	37037490;37038855;37042573;37044576;37045705;37046841;37048849	37038367;37038968;37042690;37044729;37045826;37046997;37048964	-	5778	-1.22832	8.53e-05	0.0329873	15.4369	5.18612	-0.532428	-1.51159	2148	223	3457	418	750	28.3973	16.8846	42.6342	8.56251	12.0324	5.55827	4.80841	6.14443	3.82924	4.3198
Col5a3	collagen, type V, alpha 3 [Source:MGI Symbol;Acc:MGI:1858212]	9	20770050;20771071;20771587;20772108;20772305;20773085;20773894;20774014;20774316;20774561;20775031;20775233;20775466;20775834;20776092;20776313;20776992;20778477;20778665;20778801;20779016;20779901;20781808;20782487;20782625;20783484;20784669;20785146;20785373;20785573;20786199;20786351;20787090;20787261;20787531;20788551;20792645;20793510;20793711;20793947;20795657;20795810;20795950;20797222;207…	20770978;20771310;20771655;20772220;20772503;20773138;20773929;20774067;20774423;20774614;20775084;20775340;20775519;20775887;20776145;20776366;20777099;20778530;20778718;20778854;20779069;20780008;20781861;20782540;20782732;20783591;20784722;20785235;20785480;20785626;20786252;20786404;20787134;20787314;20787575;20788604;20792698;20793617;20793764;20793991;20795710;20795854;20796003;20797266;207…	-	11698	1.62359	9.13e-05	0.0344121	15.3092	2.68064	2.54637	0.0559185	142	163	212	107	119	0.511736	3.36425	0.712704	0.59748	0.520418	1.64305	4.3564	2.1198	1.86596	1.66725
Zbtb7a	zinc finger and BTB domain containing 7a [Source:MGI Symbol;Acc:MGI:1335091]	10	81136271;81143962;81147970	81136699;81145217;81151657	+	3567	-0.498762	0.000122918	0.0443046	14.7474	6.07347	-0.571802	-0.315775	3018	396	3455	1748	3246	12.3195	9.25788	13.1564	11.0559	16.0794	6.04879	5.63667	6.1436	5.89269	6.43301
Tecta	tectorin alpha [Source:MGI Symbol;Acc:MGI:109575]	9	42329622;42330924;42331309;42332408;42337106;42337815;42338909;42340258;42343629;42345403;42347897;42351984;42358906;42366668;42372847;42374992;42377494;42383995;42387659;42388167;42391849;42394933;42398213;42399664	42330325;42331040;42331396;42332570;42337354;42337978;42339111;42340368;42343924;42345689;42348280;42352183;42359467;42367269;42373420;42375584;42378064;42384407;42387824;42388304;42392136;42395066;42398277;42399929	-	14073	3.7713	0.000123387	0.0443046	14.7402	0.797287	5.37868	0.896786	3	68	8	11	25	0.00896671	1.16403	0.0223058	0.0509432	0.0906775	-3.7441	3.09601	-2.53523	-1.38589	-0.5687
Cacna1e	calcium channel, voltage-dependent, R type, alpha 1E subunit [Source:MGI Symbol;Acc:MGI:106217]	1	154392519;154401983;154403678;154407712;154412064;154412443;154413051;154413976;154416061;154421028;154425837;154426526;154432431;154436418;154437267;154441495;154442132;154443801;154444872;154445500;154448846;154450846;154465719;154466946;154467684;154468946;154471338;154472060;154473857;154477766;154479251;154481552;154482551;154483075;154483517;154485663;154486498;154488044;154488785;154493302…	154398935;154402173;154403858;154407823;154412170;154412543;154413158;154414081;154416157;154421155;154426002;154426617;154432496;154436543;154437350;154441605;154442296;154444002;154445009;154445660;154448942;154450857;154465825;154467005;154467813;154469108;154471651;154472713;154473913;154477863;154479318;154481669;154482623;154483206;154483629;154485775;154486707;154488133;154488838;154493417…	-	10386	1.11291	0.000196025	0.0681619	13.8688	3.50132	1.89843	0.038405	366	230	360	234	295	0.632222	2.27541	0.580105	0.626305	0.618384	3.00651	4.85298	2.88253	2.99295	2.97461
Ttn	titin [Source:MGI Symbol;Acc:MGI:98864]	2	76703984;76705670;76706440;76706697;76708159;76708448;76708754;76714329;76715144;76715540;76716749;76717173;76717611;76718295;76718874;76719681;76720082;76720480;76721234;76721601;76722759;76723193;76723576;76723979;76724374;76724778;76726934;76727346;76728309;76729123;76730995;76731395;76731943;76732352;76733718;76734120;76734513;76735226;76736064;76753284;76753688;76754366;76754758;76755299;767…	76705329;76705972;76706593;76707388;76708315;76708597;76714212;76714922;76715449;76716115;76717048;76717478;76718195;76718597;76719176;76719980;76720369;76721073;76721515;76721906;76723064;76723489;76723866;76724284;76724676;76726844;76727233;76727633;76728602;76730889;76731300;76731697;76732242;76732639;76734014;76734422;76735100;76735522;76753169;76753586;76754275;76754662;76754955;76755403;767…	-	7460	1.27228	0.000198868	0.0681619	13.8418	4.96405	2.18858	-0.169757	1166	687	991	495	491	0.245144	0.827222	0.194362	0.161253	0.125271	4.67707	6.43137	4.34232	4.07303	3.70897
Vamp1	vesicle-associated membrane protein 1 [Source:MGI Symbol;Acc:MGI:1313276]	6	125215581;125218574;125218911;125219586	125215727;125218700;125219069;125222306	+	3131	-0.443432	0.000203428	0.0681756	13.7991	6.25622	-0.51082	-0.273586	3549	465	3969	2026	3427	24.6794	18.5193	25.7469	21.8298	28.9194	6.28258	5.86836	6.34367	6.10559	6.51129
Slc6a2	solute carrier family 6 (neurotransmitter transporter, noradrenalin), member 2 [Source:MGI Symbol;Acc:MGI:1270850]	8	92961047;92971170;92972752;92981902;92989019;92990126;92991343;92992806;92994017;92994634;92995616;92995967;92997014;92997626	92961521;92971301;92972989;92982040;92989153;92990229;92991467;92992918;92994145;92994733;92995716;92996134;92997085;93001667	+	14282	3.32655	0.000214986	0.0704825	13.6954	0.485909	4.46218	0.896971	15	52	22	16	6	0.0541724	1.07556	0.0741182	0.089534	0.0262957	-1.56567	2.70944	-1.12358	-0.855765	-2.56895
Gm13247	predicted gene 13247 [Source:MGI Symbol;Acc:MGI:3700965]	4	146502000;146512785;146514920;146532070;146535421;146536777	146502144;146512877;146515042;146532153;146535547;146539395	+	13564	2.76986	0.00022382	0.0710788	13.6197	1.15293	3.81421	0.136416	36	77	27	22	27	0.247437	3.03108	0.173118	0.234297	0.225203	-0.324807	3.27516	-0.833279	-0.402636	-0.459069
Sspo	SCO-spondin [Source:MGI Symbol;Acc:MGI:2674311]	6	48448229;48448497;48449106;48449365;48449735;48450071;48451062;48451338;48451733;48452163;48452463;48452935;48453976;48454684;48454939;48455310;48455668;48456974;48457270;48457572;48458106;48458970;48459303;48459521;48459957;48460200;48460377;48460771;48461471;48462113;48463307;48463476;48463860;48464269;48464479;48464789;48465455;48465732;48466289;48466675;48466957;48467598;48467837;48468457;484…	48448278;48448679;48449188;48449544;48449979;48450170;48451220;48451417;48451885;48452334;48452703;48453079;48454093;48454859;48455163;48455475;48455902;48457163;48457364;48457828;48458240;48459166;48459430;48459630;48460106;48460293;48460546;48461004;48461692;48462349;48463398;48463707;48464012;48464409;48464661;48464939;48465608;48465786;48466399;48466869;48467084;48467748;48467990;48468520;484…	+	10354	1.05247	0.000231107	0.0710788	13.5596	3.49715	1.80244	0.119892	313	219	385	252	340	0.440453	1.76499	0.505396	0.549461	0.580606	2.78109	4.7823	2.97928	3.09976	3.17922
Sec16b	SEC16 homolog B (S. cerevisiae) [Source:MGI Symbol;Acc:MGI:2148802]	1	157506796;157507386;157524785;157526170;157529164;157531280;157532053;157533079;157534629;157535361;157535852;157537518;157538113;157543866;157546199;157551007;157552933;157554747;157556765;157558035;157559449;157560683;157561516;157564447;157564761;157565421;157565653;157566628;157567276	157506860;157507553;157524853;157526224;157529504;157531392;157532173;157533178;157534773;157535512;157535913;157537653;157538343;157543963;157546280;157551124;157553044;157554852;157556905;157558148;157559521;157560976;157561583;157564596;157564859;157565529;157565732;157566726;157568424	+	13533	2.63231	0.000231774	0.0710788	13.5542	1.12721	3.61553	0.477464	34	72	33	30	29	0.160367	1.94497	0.1452	0.21925	0.16599	-0.40633	3.17839	-0.547907	0.0403238	-0.357184
Myo18b	myosin XVIIIb [Source:MGI Symbol;Acc:MGI:1921626]	5	112688876;112692096;112715381;112716987;112723807;112757455;112760316;112761324;112762657;112764448;112775253;112782585;112785557;112789990;112791077;112795395;112798817;112802366;112803189;112809662;112811586;112811986;112817630;112827977;112830160;112831071;112834375;112837751;112839617;112840620;112843204;112846271;112858402;112865240;112865657;112866344;112868194;112871421;112872384;112873495…	112689097;112693335;112715518;112717031;112723937;112757640;112760453;112761407;112762773;112764561;112775405;112782689;112785667;112790190;112791200;112795549;112798941;112802474;112803308;112809751;112811729;112812114;112817695;112828086;112830379;112831254;112834534;112837901;112839697;112840812;112843294;112846444;112858546;112865303;112865757;112866486;112868392;112871597;112872496;112873561…	-	12566	1.97505	0.000235657	0.0710788	13.523	1.98644	2.97001	0.0383279	98	114	99	55	52	0.259589	1.72945	0.24463	0.225737	0.167152	1.10985	3.84083	1.02458	0.90915	0.478037
Smc1b	structural maintenance of chromosomes 1B [Source:MGI Symbol;Acc:MGI:2154049]	15	85064689;85066219;85067737;85069645;85070780;85071582;85086093;85089592;85090872;85091943;85096646;85097505;85097896;85106918;85110652;85112687;85114679;85115839;85120618;85121589;85123721;85127468;85127759;85129671;85131829	85065105;85066329;85067806;85069796;85070934;85071738;85086188;85089745;85091017;85092084;85096752;85097621;85098033;85107064;85110831;85112872;85114886;85115921;85120758;85121847;85123959;85127671;85127871;85129859;85131957	-	14202	3.08719	0.000244257	0.0722282	13.4557	0.472627	4.07765	1.20501	11	48	23	24	14	0.0597174	1.49243	0.11648	0.201884	0.0922325	-1.99948	2.59413	-1.06066	-0.27851	-1.39043
Cybb	cytochrome b-245, beta polypeptide [Source:MGI Symbol;Acc:MGI:88574]	X	9435254;9439895;9442533;9444548;9446693;9449641;9450682;9453586;9455134;9456960;9465644;9467083;9469206	9438343;9440019;9442679;9444710;9446946;9449733;9450811;9453776;9455279;9457044;9465754;9467178;9469324	-	14276	3.51312	0.000253218	0.0734381	13.3882	0.573543	4.81201	0.277216	10	58	26	9	5	0.0461739	1.5338	0.111992	0.0643902	0.0280165	-2.13189	2.86678	-0.886854	-1.66801	-2.81694
Themis2	thymocyte selection associated family member 2 [Source:MGI Symbol;Acc:MGI:2446213]	4	132782357;132783348;132785183;132789545;132792478;132796260	132783005;132783498;132786270;132789952;132792618;132796364	-	14859	3.72172	0.000265171	0.0754536	13.3017	-0.296078	5.02518	2.3382	10	30	9	17	1	0.0862808	1.48245	0.072439	0.227271	0.0104704	-2.13189	1.91732	-2.37353	-0.769659	-4.81815
Espnl	espin-like [Source:MGI Symbol;Acc:MGI:2685402]	1	91322075;91323479;91325036;91327476;91334690;91340509;91341846;91342541;91344315	91322426;91323669;91325222;91327658;91334821;91340623;91341943;91342735;91348303	+	14495	3.26702	0.000274517	0.0763078	13.2367	0.145895	4.19981	1.4358	10	39	12	21	12	0.0403024	0.9002	0.0451157	0.131139	0.0586894	-2.13189	2.29505	-1.9751	-0.468949	-1.60726
Kcnq1ot1	NA	7	143213111	143296547	-	4972	0.571622	0.000278293	0.0763078	13.2111	5.68226	1.05155	0.17281	2117	699	1963	1405	1531	0.556483	1.05233	0.481357	0.572254	0.488375	5.5373	6.45635	5.32811	5.57761	5.34899
Hmcn1	hemicentin 1 [Source:MGI Symbol;Acc:MGI:2685047]	1	150562502;150565317;150573476;150577272;150580228;150582223;150583167;150586355;150586949;150588212;150592956;150593912;150595119;150595847;150597936;150598256;150598872;150599481;150603791;150604096;150604845;150607289;150609623;150610618;150612627;150615110;150618841;150622901;150623164;150624487;150627030;150627373;150630216;150630654;150631167;150632406;150633610;150635122;150638853;150646578…	150563893;150565443;150573595;150577622;150580356;150582348;150583280;150586489;150587068;150588274;150593193;150594033;150595256;150595996;150598106;150598426;150599042;150599651;150603961;150604266;150605114;150607370;150609813;150610752;150612840;150615300;150619110;150623035;150623301;150624594;150627194;150627494;150630372;150630781;150631311;150632547;150633746;150635203;150639049;150646856…	-	10833	1.20026	0.000320676	0.0863592	12.9456	3.25404	2.04265	-0.0840434	276	207	309	175	246	0.330534	1.41978	0.345208	0.324733	0.357511	2.59985	4.70103	2.66243	2.57434	2.71288
Adamts2	a disintegrin-like and metallopeptidase (reprolysin type) with thrombospondin type 1 motif, 2 [Source:MGI Symbol;Acc:MGI:1347356]	11	50602085;50603237;50667991;50737166;50756696;50773217;50775314;50776119;50776622;50777131;50779693;50781705;50784603;50785548;50786586;50787189;50788655;50791803;50792646;50795318;50796439;50803569	50602299;50603631;50668150;50737368;50756779;50773373;50775419;50776262;50776754;50777244;50779838;50781880;50784736;50785671;50786666;50787355;50788814;50791935;50792853;50795447;50798346;50807573	+	12466	1.56633	0.000328506	0.0869158	12.9004	1.88504	2.22059	0.883997	86	78	121	114	74	0.207663	1.07869	0.27256	0.426527	0.21684	0.922224	3.29376	1.31295	1.95716	0.984328
Aldoart1	aldolase 1 A, retrogene 1 [Source:MGI Symbol;Acc:MGI:2447811]	4	72850583	72852634	-	4723	-0.465526	0.000367795	0.0953566	12.6891	5.66095	-0.210107	-0.551018	2370	379	2470	1106	2389	25.3315	23.2004	24.6278	18.3168	30.9868	5.70014	5.57337	5.6595	5.23246	5.99081
Pnoc	prepronociceptin [Source:MGI Symbol;Acc:MGI:105308]	14	65400673;65404704;65411118;65425138	65401861;65405186;65411267;65425472	-	14960	3.51282	0.000381659	0.0953566	12.6199	-0.589261	4.32282	2.17632	5	23	7	19	6	0.0508405	1.3394	0.0663977	0.299347	0.0740352	-3.0771	1.53502	-2.71736	-0.611483	-2.56895
Myh3	myosin, heavy polypeptide 3, skeletal muscle, embryonic [Source:MGI Symbol;Acc:MGI:1339709]	11	67078300;67079139;67079991;67082282;67082851;67083399;67083750;67084075;67084795;67084943;67086345;67086528;67087245;67087449;67088558;67088818;67089241;67090189;67090360;67090752;67090969;67091883;67092331;67093137;67093441;67093667;67094474;67094955;67096009;67096301;67096875;67097879;67098578;67099178;67099600;67099876;67100798;67101088;67101338;67101528;67102140	67078324;67079149;67080202;67082425;67083007;67083426;67083858;67084167;67084858;67085041;67086448;67086666;67087363;67087598;67088728;67089124;67089311;67090276;67090477;67090875;67091105;67092138;67092573;67093313;67093586;67093757;67094863;67095081;67096127;67096497;67097058;67098044;67098702;67099486;67099803;67100001;67100968;67101192;67101433;67101665;67102291	+	13556	2.78809	0.000385471	0.0953566	12.6013	1.1841	3.95488	-0.145024	47	80	31	17	15	0.172035	1.67707	0.105851	0.0964158	0.066628	0.0561169	3.33025	-0.636903	-0.769659	-1.29312
Trp63	transformation related protein 63 [Source:MGI Symbol;Acc:MGI:1330810]	16	25683765;25763266;25764164;25801916;25820388;25862279;25863675;25865247;25866075;25868167;25870997;25876627;25882527;25884811;25886206;25889008	25684351;25763394;25764296;25802101;25820642;25862465;25863790;25865356;25866211;25868249;25871133;25877143;25882684;25884955;25886299;25892088	+	14019	3.22814	0.000385701	0.0953566	12.6002	0.807157	4.36068	-0.733039	25	67	18	7	12	0.0905557	1.38993	0.0608224	0.0392876	0.0527478	-0.84387	3.07466	-1.40693	-2.01906	-1.60726
Col17a1	collagen, type XVII, alpha 1 [Source:MGI Symbol;Acc:MGI:88450]	19	47646341;47647600;47647794;47648099;47648731;47649326;47650048;47650257;47650726;47651211;47651753;47652124;47652590;47653349;47653781;47654013;47654169;47655191;47656183;47657085;47657463;47659225;47659991;47660783;47661097;47662336;47663021;47663532;47663803;47664387;47664963;47665857;47666481;47666646;47667694;47668084;47668495;47669238;47670399;47670914;47671368;47672421;47673334;47674749;476…	47647278;47647680;47647856;47648227;47649090;47649472;47650158;47650346;47650866;47651276;47651890;47652246;47652640;47653408;47653834;47654054;47654222;47655268;47656218;47657165;47657498;47659260;47660017;47660854;47661132;47662398;47663056;47663567;47663856;47664422;47665025;47665961;47666543;47666672;47667720;47668113;47668710;47669459;47670443;47670994;47671529;47672489;47673405;47674820;476…	-	10770	0.917213	0.000398384	0.0959659	12.5398	3.18385	1.53875	0.316515	320	156	335	247	239	1.26709	3.53774	1.23742	1.51543	1.14843	2.81296	4.29311	2.77882	3.07087	2.67129
Rps21	ribosomal protein S21 [Source:MGI Symbol;Acc:MGI:1913731]	2	180257379;180257621;180257788;180257986;180258230;180258378	180257447;180257683;180257851;180258057;180258285;180258444	+	6469	-0.491526	0.000400892	0.0959659	12.528	5.01385	-0.354144	-0.474633	1742	220	1706	748	1242	97.715	70.6772	89.2704	65.0124	84.5439	5.25608	4.78887	5.12572	4.66838	5.04725
Arhgap19	Rho GTPase activating protein 19 [Source:MGI Symbol;Acc:MGI:1918335]	19	41766588;41773050;41774066;41779110;41781158;41782331;41784326;41784772;41786558;41788306;41791747;41801972	41770196;41773128;41774176;41779208;41781349;41782396;41784412;41784998;41786767;41788386;41792012;41802084	-	11240	0.930019	0.000436928	0.100596	12.3673	2.81797	1.37581	0.618151	225	108	269	236	197	0.960084	2.63933	1.07077	1.56034	1.02009	2.30558	3.76288	2.46272	3.00522	2.3929
Rasgef1a	RasGEF domain family, member 1A [Source:MGI Symbol;Acc:MGI:1917977]	6	118066385;118080358;118083014;118084421;118085264;118085773;118086217;118087027;118087207;118088109;118089103;118089435;118089816	118066462;118080561;118083136;118084558;118085485;118085847;118086309;118087129;118087286;118088300;118089226;118089507;118091546	+	6708	0.459913	0.000437115	0.100596	12.3665	4.98165	0.610859	0.460049	1174	331	1405	1102	1024	7.957	12.8485	8.88328	11.573	8.42226	4.68693	5.37805	4.84575	5.22724	4.76889
Dnah11	dynein, axonemal, heavy chain 11 [Source:MGI Symbol;Acc:MGI:1100864]	12	117877982;117879890;117880452;117883362;117883558;117886672;117894951;117903102;117911018;117914506;117915459;117916778;117920904;117922013;117928319;117931134;117933682;117952490;117954711;117960985;117966532;117972315;117974892;117975727;117978458;117982949;117987320;117995129;118007965;118008735;118009989;118012257;118012688;118015292;118017600;118018706;118020188;118023810;118027448;118030260…	117878623;117880030;117880564;117883477;117883740;117886914;117895070;117903293;117911245;117914633;117915607;117916971;117921026;117922183;117928459;117931298;117933886;117952612;117954946;117961155;117966666;117972416;117975074;117975870;117978571;117983095;117987553;117995290;118008107;118008858;118010151;118012450;118012849;118015531;118017702;118018871;118020392;118023983;118027579;118030410…	-	10298	0.918961	0.000440244	0.100596	12.3531	3.49702	1.59314	0.210821	404	199	337	282	349	0.629673	1.77636	0.489981	0.681027	0.660096	3.14887	4.64419	2.7874	3.26187	3.21687
Krt4	keratin 4 [Source:MGI Symbol;Acc:MGI:96701]	15	101918535;101919289;101919536;101920276;101920551;101921231;101921712;101922761;101924182	101919194;101919323;101919756;101920401;101920715;101921326;101921772;101922975;101924735	-	13663	3.16173	0.000453972	0.102131	12.2958	1.20917	4.40481	-1.85102	25	88	41	4	11	0.257063	5.18233	0.393277	0.0637295	0.137258	-0.84387	3.46764	-0.238388	-2.78819	-1.72927
Adad2	adenosine deaminase domain containing 2 [Source:MGI Symbol;Acc:MGI:1923023]	8	119612747;119614095;119614744;119614903;119615112;119615340;119615611;119615933;119616409;119616614	119613132;119614235;119614791;119615028;119615262;119615507;119615840;119616176;119616529;119616926	+	15047	3.73772	0.000461365	0.102131	12.2657	-0.919942	4.7624	2.89139	5	18	1	18	6	0.0568791	1.17273	0.010612	0.317276	0.0828288	-3.0771	1.1826	-5.09333	-0.688404	-2.56895
Ttr	transthyretin [Source:MGI Symbol;Acc:MGI:98865]	18	20665250;20666456;20669979;20673631	20665507;20666586;20670114;20674326	+	5026	-1.08667	0.000472497	0.102131	12.2212	5.48206	-0.302364	-1.6747	2717	323	3891	461	992	48.8049	33.2292	65.2005	12.8309	21.6239	5.89723	5.34276	6.31503	3.97042	4.7231
Serinc2	serine incorporator 2 [Source:MGI Symbol;Acc:MGI:1919132]	4	130253497;130255356;130258228;130258701;130260643;130263028;130263582;130264261;130265069;130275087;130275458	130254065;130255565;130258363;130258791;130260812;130263165;130263661;130264451;130265230;130275220;130275586	-	14604	3.27089	0.000474049	0.102131	12.2151	0.0495036	4.2475	1.04251	10	38	12	15	10	0.109117	2.37477	0.122149	0.25361	0.132416	-2.13189	2.25765	-1.9751	-0.947338	-1.86255
Cdk5r2	cyclin-dependent kinase 5, regulatory subunit 2 (p39) [Source:MGI Symbol;Acc:MGI:1330828]	1	74855029	74857732	+	2804	-0.454379	0.000483698	0.102741	12.1775	6.39298	-0.559704	-0.243794	4277	494	3859	2273	3882	34.6914	22.9485	29.1994	28.567	38.2108	6.55174	5.95563	6.30312	6.27154	6.69113
Eno1b	NA	4	150237324;150239473;150241045;150242122;150244005;150244241;150245115;150246570;150247451;150247831;150248061;150248486;48045335;48046733	150237340;150239566;150241140;150242180;150244074;150244374;150245337;150246767;150247652;150247939;150248119;150248873;48045445;48048383	+	2414	-0.412623	0.000516223	0.106763	12.0561	6.56906	-0.498646	-0.225096	4597	579	4677	2587	4226	29.5585	21.3221	28.0538	25.7742	32.975	6.65582	6.18465	6.58045	6.4582	6.81361
Igfn1	immunoglobulin-like and fibronectin type III domain containing 1 [Source:MGI Symbol;Acc:MGI:3045352]	1	135953578;135954570;135955558;135956698;135958939;135959701;135961987;135963069;135963758;135964663;135965292;135966065;135966676;135971906;135973346;135974734;135975889;135976671;135976918;135978228;135979865;135981832;135982367;135984214;135997767;135998588;136006321	135954037;135954896;135955857;135956893;135959027;135960003;135962115;135963242;135964057;135964962;135965433;135966189;135971160;135972178;135973514;135974847;135976066;135976716;135976962;135978327;135980004;135981954;135982500;135984309;135997891;135998688;136006342	-	8867	0.705766	0.000518586	0.106763	12.0476	4.20732	1.22903	0.310883	506	270	769	528	651	1.23365	3.77005	1.74897	1.9946	1.92606	3.47336	5.08424	3.9766	4.16609	4.11567
Clca3	chloride channel calcium activated 3 [Source:MGI Symbol;Acc:MGI:1346342]	3	145004537;145005880;145007753;145008910;145009692;145011739;145013848;145015624;145016653;145018560;145024526;145027295;145027871;145032584	145005087;145006116;145007923;145009171;145009907;145011845;145014022;145015851;145016871;145018740;145024631;145027442;145028011;145032776	-	9524	0.63209	0.000523868	0.106763	12.0287	3.85016	1.01824	0.41122	597	190	533	461	430	4.46124	8.13165	3.71556	5.33782	3.8994	3.71178	4.57744	3.44811	3.97042	3.51773
Adgb	androglobin [Source:MGI Symbol;Acc:MGI:3605549]	10	10335703;10339547;10340434;10346407;10349470;10350252;10352893;10357867;10377842;10378665;10382725;10390136;10390815;10391684;10394556;10395239;10396316;10398857;10400583;10402905;10405285;10405958;10407114;10407442;10410787;10411714;10422666;10426599;10431071;10431282;10433413;10435934;10442485;10443394;10446157;10449967;10472241	10336126;10339730;10340524;10346574;10349599;10350436;10353063;10357978;10378041;10378849;10382912;10390289;10390949;10391777;10394693;10395374;10396483;10398971;10400724;10403007;10405348;10406138;10407150;10407571;10410877;10411888;10422760;10426733;10431200;10431399;10433499;10436073;10442694;10443465;10446249;10450129;10472314	-	14211	3.2292	0.000548117	0.110215	11.9444	0.604139	4.40366	-0.296011	9	58	25	8	14	0.0378293	1.39623	0.098026	0.0521023	0.0714104	-2.2777	2.86678	-0.942496	-1.83289	-1.39043
Tgm3	transglutaminase 3, E polypeptide [Source:MGI Symbol;Acc:MGI:98732]	2	130012340;130023689;130024345;130025258;130026685;130029625;130029901;130037473;130038363;130041757;130044503;130047688;130048253	130012409;130023862;130024584;130025376;130026813;130029802;130030036;130037576;130038608;130042065;130044660;130047821;130050399	+	14406	3.02386	0.000559752	0.110668	11.9053	0.252356	4.00258	1.16655	10	41	16	21	16	0.0529261	1.24279	0.0789961	0.172215	0.102763	-2.13189	2.36708	-1.57264	-0.468949	-1.20196
Hnrnpa0	heterogeneous nuclear ribonucleoprotein A0 [Source:MGI Symbol;Acc:MGI:1924384]	13	58125879	58128556	-	2214	-0.39565	0.000565042	0.110668	11.8878	6.66354	-0.49581	-0.202156	4819	618	5532	2800	4120	39.4672	28.9875	42.2646	35.5319	40.9472	6.72386	6.27868	6.82265	6.57233	6.77696
Dnah6	dynein, axonemal, heavy chain 6 [Source:MGI Symbol;Acc:MGI:107744]	6	73017607;73021107;73022339;73024254;73024825;73025715;73027410;73032524;73033532;73035288;73037545;73038742;73041013;73044677;73049039;73053657;73060067;73065637;73067350;73069408;73070487;73073375;73074573;73075663;73076570;73082888;73084651;73086060;73087552;73089583;73092041;73094989;73100004;73101857;73103146;73113465;73114578;73118002;73120535;73121780;73123750;73124615;73127863;73129134;731…	73017845;73021329;73022490;73024326;73025010;73025842;73027539;73032645;73033651;73035426;73037691;73038830;73041173;73044867;73049181;73053792;73060300;73065816;73067530;73069475;73070651;73073500;73074776;73075859;73076693;73083149;73084886;73086227;73087794;73089723;73092193;73095220;73100158;73101930;73103292;73113636;73114709;73118159;73120682;73122001;73123893;73124797;73127985;73129689;731…	-	12652	1.99356	0.000578333	0.111511	11.8445	1.93009	3.02669	-0.435388	92	114	87	38	56	0.159497	1.13191	0.140702	0.102077	0.117815	1.01908	3.84083	0.839033	0.37875	0.584298
Hist1h4n	histone cluster 1, H4n [Source:MGI Symbol;Acc:MGI:4843992]	13	21811784;21831793	21812149;21832158	+	10497	-1.08594	0.000584135	0.111511	11.8259	3.13055	-1.51961	-0.622248	661	28	553	193	236	19.8052	4.80485	15.4568	8.96019	8.58101	3.8586	1.81803	3.50121	2.71539	2.65309
Myo15	myosin XV [Source:MGI Symbol;Acc:MGI:1261811]	11	60469339;60476215;60481656;60482296;60483037;60483438;60483716;60487145;60487361;60488216;60488741;60491026;60491648;60491788;60492557;60492956;60493489;60494159;60494926;60495190;60495409;60496062;60496393;60496918;60497523;60497676;60497834;60498354;60499325;60501694;60502075;60502296;60502774;60503035;60503559;60503787;60504000;60504241;60504511;60504881;60505116;60505962;60506291;60506842;605…	60469426;60479976;60481738;60482359;60483146;60483512;60483806;60487254;60487424;60488329;60488902;60491139;60491706;60491911;60492652;60493087;60493614;60494236;60495074;60495235;60495533;60496179;60496568;60497002;60497576;60497757;60497964;60498449;60499560;60501857;60502147;60502487;60502934;60503129;60503679;60503854;60504077;60504424;60504643;60504986;60505188;60506083;60506350;60506917;605…	+	13133	2.25265	0.000641492	0.120929	11.6515	1.48939	3.29459	-0.0858152	61	88	40	31	48	0.113689	0.939319	0.0695445	0.0895221	0.108562	0.42945	3.46764	-0.273636	0.0872298	0.363322
Cd84	CD84 antigen [Source:MGI Symbol;Acc:MGI:1336885]	1	171839697;171840580;171851803;171872697;171873305;171884585;171885571;171886361;171888598	171839798;171840703;171855097;171872948;171873439;171884679;171885633;171886426;171890718	+	13938	2.8468	0.000699073	0.129363	11.4917	0.780308	3.97302	0.0862309	27	61	31	15	11	0.0947033	1.22539	0.101433	0.0815218	0.0468211	-0.734534	2.93945	-0.636903	-0.947338	-1.72927
Slc2a9	solute carrier family 2 (facilitated glucose transporter), member 9 [Source:MGI Symbol;Acc:MGI:2152844]	5	38349273;38362843;38379918;38382043;38391714;38398702;38417175;38436540;38440650;38453102;38477395;38480039;38483317;38501959	38351337;38362970;38379993;38382144;38391824;38398889;38417307;38436685;38440774;38453262;38477493;38480306;38483385;38502152	-	14153	2.85456	0.000711914	0.129363	11.4579	0.510682	3.89884	0.736553	24	49	23	20	10	0.136192	1.5925	0.121754	0.175854	0.0688633	-0.901811	2.62383	-1.06066	-0.538456	-1.86255
Itgb4	integrin beta 4 [Source:MGI Symbol;Acc:MGI:96613]	11	115974725;115977786;115979076;115979361;115979614;115980675;115980941;115982701;115983259;115983643;115984037;115985022;115986617;115988460;115988657;115988890;115989722;115989938;115990675;115990884;115991309;115991658;115991886;115993055;115993277;115994262;115997950;115999798;116000239;116000543;116003342;116003603;116005531;116005897;116006461;116006986;116007259;116007501;116007755;116007961	115975154;115977877;115979158;115979462;115979818;115980771;115981112;115982964;115983348;115983765;115984201;115985098;115986819;115988563;115988755;115989019;115989841;115990044;115990708;115991075;115991412;115991716;115991909;115993203;115993456;115994410;115998154;115999955;116000419;116000680;116003524;116003734;116005767;116006055;116006610;116007174;116007414;116007665;116007865;116008411	+	13819	2.81979	0.000719157	0.129363	11.4391	0.957415	3.9201	-0.60357	28	70	33	11	17	0.0995481	1.42533	0.109447	0.0605967	0.0733452	-0.682824	3.13778	-0.547907	-1.38589	-1.11623
Atp8b1	ATPase, class I, type 8B, member 1 [Source:MGI Symbol;Acc:MGI:1859665]	18	64528979;64533594;64538551;64539031;64540285;64541278;64545117;64545991;64550371;64551840;64553014;64555114;64556841;64561580;64562170;64564343;64568066;64571017;64571383;64571659;64573239;64573487;64577411;64577588;64579093;64581901;64605198;64660700	64531564;64533724;64538689;64539276;64540368;64541501;64545405;64546123;64550446;64551951;64553178;64555226;64557029;64561736;64562213;64564551;64568256;64571105;64571541;64571741;64573309;64573559;64577472;64577686;64579206;64581998;64605400;64661000	-	14311	3.15399	0.000720542	0.129363	11.4355	0.490794	4.31261	-0.0922932	24	53	11	9	11	0.0817363	1.03377	0.0349472	0.0474928	0.0454615	-0.901811	2.73689	-2.09608	-1.66801	-1.72927
Reep6	receptor accessory protein 6 [Source:MGI Symbol;Acc:MGI:1917585]	10	80330145;80333503;80333689;80333966;80334713;80335110	80330345;80333596;80333827;80334134;80334793;80336441	+	313	-0.455931	0.000733279	0.130101	11.4029	8.44927	-0.476843	-0.297966	15880	2188	18055	9155	16342	172.763	136.33	183.237	154.326	215.751	8.44418	8.1025	8.52909	8.28137	8.76475
Arhgap11a	Rho GTPase activating protein 11A [Source:MGI Symbol;Acc:MGI:2444300]	2	113831492;113834778;113836866;113837426;113839675;113840699;113841597;113841907;113842686;113843247;113845255;113847961	113834462;113834916;113836971;113837552;113839842;113840773;113841740;113842070;113842939;113843343;113845325;113848661	-	13562	2.48612	0.000747839	0.131141	11.3664	1.09262	3.5281	0.111804	25	70	41	24	35	0.109291	1.75262	0.167203	0.162569	0.185678	-0.84387	3.13778	-0.238388	-0.27851	-0.0886832
Alpk3	alpha-kinase 3 [Source:MGI Symbol;Acc:MGI:2151224]	7	81057600;81063949;81067879;81076873;81077546;81092147;81094907;81095402;81095658;81098747;81100171;81100908;81103345;81103971	81057772;81063987;81068000;81076990;81078833;81094184;81095054;81095529;81095693;81099021;81100259;81101131;81103393;81105612	+	13667	2.57572	0.000793661	0.136501	11.256	1.02656	3.62585	-0.102682	37	69	28	19	27	0.127415	1.36085	0.0899481	0.10138	0.112831	-0.28571	3.11705	-0.781623	-0.611483	-0.459069
Atp6v0a4	ATPase, H+ transporting, lysosomal V0 subunit A4 [Source:MGI Symbol;Acc:MGI:2153480]	6	38048483;38050466;38051444;38053010;38054555;38058725;38060970;38067737;38071849;38074122;38076686;38078746;38082031;38082920;38085969;38087930;38088613;38092401;38092760;38093938;38124328	38049083;38050637;38051561;38053117;38054656;38058941;38061088;38067830;38072006;38074261;38076836;38078958;38082124;38083002;38086095;38088024;38088738;38092495;38092838;38094071;38124586	-	13633	2.50617	0.000796507	0.136501	11.2494	1.02263	3.53337	0.119479	37	67	28	23	30	0.247034	2.56196	0.174393	0.237938	0.243065	-0.28571	3.07466	-0.781623	-0.339238	-0.308819
Dsp	desmoplakin [Source:MGI Symbol;Acc:MGI:109611]	13	38151294;38164764;38167516;38168606;38172779;38173818;38175068;38176396;38177187;38178434;38179048;38181098;38182202;38183115;38183946;38185096;38185573;38186595;38187741;38188450;38189546;38190395;38191361;38194696	38151794;38164866;38167664;38168780;38172907;38173868;38175229;38176500;38177282;38178559;38179200;38181252;38182328;38183316;38184172;38185262;38185711;38186788;38187903;38188533;38189653;38190493;38193655;38198577	+	13406	2.68498	0.000856504	0.14435	11.1146	1.37193	3.98945	-0.789651	58	91	43	12	12	0.13262	1.1917	0.0917201	0.0425151	0.0332973	0.357183	3.51596	-0.170375	-1.26314	-1.60726
Col6a6	collagen, type VI, alpha 6 [Source:MGI Symbol;Acc:MGI:2444259]	9	105689417;105695713;105698661;105702198;105709091;105712497;105715175;105715322;105716674;105722856;105724325;105727172;105728247;105732213;105736348;105738199;105739188;105747260;105748857;105754173;105755506;105755651;105758163;105758292;105760051;105761424;105762759;105767024;105767200;105774112;105777547;105780614;105781905;105783630;105785679;105788895;105809431;105827903	105689701;105695806;105699332;105702294;105709584;105712508;105715211;105715357;105716736;105722918;105724360;105727222;105728309;105732275;105736410;105738261;105739223;105747313;105748922;105754235;105755559;105755695;105758189;105758363;105760104;105761516;105762913;105767102;105767543;105774836;105778122;105781171;105782465;105784250;105786275;105788992;105809648;105828085	-	12420	1.55952	0.000867412	0.14435	11.0911	1.98553	2.41849	0.341049	89	95	140	83	74	0.261277	1.59727	0.383402	0.377547	0.263627	0.971466	3.57798	1.52267	1.50054	0.984328
Myom1	myomesin 1 [Source:MGI Symbol;Acc:MGI:1341430]	17	71019557;71022848;71034571;71036274;71037216;71044486;71045544;71045737;71047724;71052614;71061125;71064448;71067313;71072083;71077257;71077765;71080774;71082203;71084238;71087444;71089823;71092100;71099954;71100994;71101224;71105463;71106204;71108301;71108626;71109727;71110707;71111811;71111944;71117294;71120646;71121126;71122557;71126076	71019651;71023197;71034711;71036523;71037373;71044578;71045632;71045796;71047888;71052775;71061266;71064647;71067369;71072207;71077440;71077939;71080895;71082496;71084434;71087570;71090007;71092214;71100110;71101100;71101268;71105599;71106348;71108360;71108693;71109840;71110794;71111849;71112049;71117457;71120682;71121148;71122612;71126856	+	10154	0.744377	0.00089904	0.14435	11.0247	3.52359	1.28797	0.291771	376	176	433	326	381	1.46921	3.93868	1.57833	1.97376	1.80662	3.04535	4.46706	3.14861	3.47087	3.34332
Rdh5	retinol dehydrogenase 5 [Source:MGI Symbol;Acc:MGI:1201412]	10	128913591;128914135;128917880;128918253;128919147	128913936;128914298;128918138;128918592;128919297	-	10908	-1.10398	0.000900626	0.14435	11.0215	2.88179	-0.699963	-1.12256	420	41	622	113	188	7.31086	4.08739	10.1001	3.04775	3.97123	3.20485	2.36708	3.67072	1.94448	2.32555
Eri3	exoribonuclease 3 [Source:MGI Symbol;Acc:MGI:2153887]	4	117550324;117550365;117552948;117564621;117582600;117589098;117593071;117615169;117649307;117673741	117550362;117550730;117553043;117564898;117582716;117589157;117593162;117615241;117649406;117674297	+	2292	-0.394333	0.000906422	0.14435	11.0096	6.6245	-0.531107	-0.176154	4776	587	5326	2775	3982	58.9145	41.4705	61.2879	53.0399	59.6083	6.71093	6.20444	6.7679	6.5594	6.72782
Lpl	lipoprotein lipase [Source:MGI Symbol;Acc:MGI:96820]	8	68880555;68887443;68892595;68894627;68895662;68896599;68899417;68901148;68902284;68904506	68880840;68887603;68892774;68894738;68895895;68896841;68899537;68901330;68902385;68906932	+	10094	0.712354	0.000908852	0.14435	11.0046	3.53828	1.18791	0.382119	381	167	527	353	325	2.0638	5.18086	2.66298	2.96277	2.13635	3.06439	4.39136	3.43179	3.58557	3.11419
Megf6	multiple EGF-like-domains 6 [Source:MGI Symbol;Acc:MGI:1919351]	4	154170713;154177039;154182658;154224101;154242402;154249427;154250822;154252129;154252424;154253026;154253715;154254109;154254542;154255996;154258101;154258860;154259081;154262514;154263170;154263393;154263646;154265070;154265287;154265660;154266134;154266451;154267190;154267433;154267656;154267934;154268576;154269647;154269893;154270402;154270623;154271611;154273808	154171142;154177173;154182767;154224223;154242524;154249552;154250944;154252251;154252561;154253145;154253837;154254279;154254673;154256124;154258229;154258994;154259215;154262639;154263301;154263521;154263777;154265198;154265415;154265788;154266262;154266579;154267318;154267561;154267787;154268062;154268704;154269775;154270021;154270530;154270751;154271739;154275721	+	12248	1.5709	0.000915987	0.14435	10.9901	2.16202	2.49479	0.00216384	138	113	113	74	85	0.440183	2.06431	0.336239	0.365735	0.329019	1.60195	3.82813	1.21463	1.3355	1.18343
Kcnab1	potassium voltage-gated channel, shaker-related subfamily, beta member 1 [Source:MGI Symbol;Acc:MGI:109155]	3	65109368;65188103;65188967;65266491;65295265;65297669;65299588;65302148;65304120;65319419;65356264;65357022;65358248;65364602;65371357;65376479	65109992;65188235;65189042;65266534;65295302;65297748;65299632;65302192;65304163;65319505;65356349;65357142;65358342;65364722;65371445;65378225	+	3722	-0.391093	0.00091888	0.14435	10.9843	6.02437	-0.473206	-0.218386	3169	402	3482	1773	2614	19.9955	14.5271	20.4953	17.3341	20.0153	6.11921	5.65836	6.15483	5.91318	6.12065
Dnah8	dynein, axonemal, heavy chain 8 [Source:MGI Symbol;Acc:MGI:107714]	17	30626936;30635321;30635942;30643256;30644557;30648416;30649624;30653233;30656577;30656886;30657969;30661986;30663298;30668274;30670612;30672240;30673780;30677087;30683631;30684131;30686383;30690181;30693949;30695110;30700390;30701845;30704655;30706385;30708291;30710502;30712273;30713034;30715480;30717764;30718827;30720999;30722899;30725082;30726786;30728163;30729081;30731014;30736029;30737251;307…	30627142;30635833;30636076;30643340;30644708;30648605;30649787;30653409;30656690;30656993;30658070;30662132;30663495;30668350;30670711;30672359;30673915;30677274;30683711;30684247;30686502;30690316;30694061;30695216;30700462;30702031;30704851;30706511;30708526;30710606;30712386;30713096;30715580;30717901;30719067;30721198;30723052;30725245;30726888;30728267;30729242;30731238;30736201;30737429;307…	+	12576	2.38215	0.000967229	0.150379	10.8893	2.15177	3.84856	-0.970335	154	147	43	19	26	0.231613	1.2662	0.0603291	0.044277	0.047453	1.75977	4.20742	-0.170375	-0.611483	-0.512844
Ddx4	DEAD (Asp-Glu-Ala-Asp) box polypeptide 4 [Source:MGI Symbol;Acc:MGI:102670]	13	112598333;112599618;112599852;112601412;112604487;112611975;112613697;112620616;112621208;112622165;112622658;112622799;112624781;112625345;112626322;112628838;112633885;112635968;112641150;112644509;112651332;112652276	112599031;112599734;112600122;112601511;112604632;112612141;112613826;112620770;112621360;112622307;112622705;112622846;112624822;112625425;112626423;112628897;112633935;112636045;112641227;112644566;112651418;112652310	-	13382	2.28138	0.000995935	0.151944	10.8351	1.25369	3.29474	-0.000807919	42	75	40	28	43	0.32333	3.30675	0.287258	0.333993	0.401711	-0.104696	3.23722	-0.273636	-0.058327	0.205775
Xdh	xanthine dehydrogenase [Source:MGI Symbol;Acc:MGI:98973]	17	73883895;73886343;73891111;73892719;73893600;73895744;73897007;73897682;73898316;73898961;73900262;73900532;73906010;73906204;73906695;73907621;73909247;73910166;73912417;73913871;73915677;73916788;73918373;73920393;73921267;73922413;73923043;73924915;73926174;73926548;73934802;73935872;73939756;73941042;73943847;73950078	73884483;73886519;73891299;73892784;73893714;73895796;73897081;73897810;73898411;73899042;73900407;73900723;73906096;73906291;73906828;73907745;73909343;73910285;73912540;73914040;73915760;73916962;73918557;73920502;73921360;73922564;73923135;73925056;73926260;73926616;73934863;73935998;73939861;73941138;73943904;73950196	-	12290	1.81349	0.00101502	0.151944	10.8	2.21164	2.9549	-0.0429688	180	128	64	59	64	0.855627	3.4847	0.283797	0.434556	0.369181	1.9843	4.00785	0.398648	1.00997	0.775881
Gm5820	NA	18	38892456;38892685;38899809;38933793;38969547	38892570;38892765;38899899;38933964;38971274	+	14771	3.15655	0.00101633	0.151944	10.7976	-0.221254	4.19155	1.50457	5	30	16	17	8	0.0501431	1.72308	0.149684	0.264163	0.0973595	-3.0771	1.91732	-1.57264	-0.769659	-2.17294
Mapre2	microtubule-associated protein, RP/EB family, member 2 [Source:MGI Symbol;Acc:MGI:106271]	18	23752333;23753725;23772604;23803970;23832853;23853654;23857944;23877944;23883538;23890857	23752420;23753869;23772659;23804221;23832980;23853799;23858157;23878083;23883696;23893861	+	2008	-0.372034	0.00101759	0.151944	10.7953	6.79354	-0.428179	-0.20384	5291	704	5432	3040	4908	26.7817	20.4088	25.6494	23.8427	30.1476	6.85865	6.46663	6.79633	6.69097	7.02944
Gm1821	NA	11	62551504;62552140;62552878;46084027;46084736	62551595;62552421;62553206;46084507;46084957	+	1958	-0.337331	0.00104283	0.152614	10.7499	6.82925	-0.180502	-0.344086	5788	850	5680	2805	4512	90.2886	75.9393	82.6549	67.7983	85.4124	6.98817	6.73849	6.86073	6.57491	6.90808
Hspg2	perlecan (heparan sulfate proteoglycan 2) [Source:MGI Symbol;Acc:MGI:96257]	4	137468803;137501059;137502276;137507801;137508010;137508304;137510542;137510907;137511246;137511842;137512103;137512339;137512630;137514611;137515294;137515558;137515860;137516776;137517201;137517365;137517583;137518383;137518633;137518916;137519186;137519666;137519882;137520087;137520510;137521443;137521739;137522033;137522459;137528805;137529163;137529343;137531624;137533432;137533665;137535124…	137468924;137501194;137502320;137507910;137508068;137508464;137510670;137511161;137511365;137511973;137512247;137512490;137512776;137514774;137515473;137515754;137516007;137516903;137517287;137517423;137517650;137518523;137518809;137519095;137519304;137519777;137519995;137520214;137520596;137521492;137521833;137522173;137522650;137528897;137529243;137529573;137531737;137533559;137533751;137535182…	+	11496	1.16078	0.00104966	0.152614	10.7378	2.72549	1.96741	0.0518912	214	139	214	136	162	0.331069	1.23158	0.308841	0.326006	0.304136	2.2334	4.12672	2.13332	2.21121	2.11122
Tfcp2l1	transcription factor CP2-like 1 [Source:MGI Symbol;Acc:MGI:2444691]	1	118627945;118632242;118652301;118652869;118653716;118656368;118659008;118661980;118664759;118664898;118666116;118668631;118669389;118675575;118677388	118628102;118632393;118652377;118652974;118653822;118656520;118659118;118662071;118664807;118664991;118666206;118668734;118669531;118675626;118685168	+	13870	2.59997	0.00105789	0.152614	10.7234	0.805536	3.62484	0.121939	24	59	33	19	22	0.0567834	0.799476	0.0728349	0.0696538	0.0631655	-0.901811	2.89141	-0.547907	-0.611483	-0.75055
Dusp4	dual specificity phosphatase 4 [Source:MGI Symbol;Acc:MGI:2442191]	8	34807610;34816447;34817124;34818398	34808173;34816592;34817343;34819894	+	4263	-0.384512	0.00106256	0.152614	10.7153	5.8126	-0.391735	-0.263116	2874	366	2941	1479	2174	25.9721	18.9428	24.7931	20.7095	23.8411	5.97827	5.52303	5.91125	5.65165	5.85478
Igsf1	immunoglobulin superfamily, member 1 [Source:MGI Symbol;Acc:MGI:2147913]	X	49782537;49783100;49783612;49784022;49784506;49784972;49785988;49786349;49786859;49787358;49788033;49788148;49790082;49790515;49791287;49791815;49792967;49794492;49795123;49795279;49797653	49782952;49783223;49783890;49784309;49784793;49785259;49786275;49786552;49787137;49787648;49788065;49788243;49790202;49790766;49791580;49792099;49794191;49794773;49795149;49795407;49797745	-	14109	2.79762	0.00108627	0.153588	10.6744	0.545618	3.962	0.697581	26	50	28	19	7	0.102158	1.12516	0.10263	0.115674	0.0333769	-0.788167	2.65294	-0.781623	-0.611483	-2.3574
Col6a3	collagen, type VI, alpha 3 [Source:MGI Symbol;Acc:MGI:88461]	1	90766860;90768324;90772952;90773437;90775531;90777441;90778756;90779988;90781635;90782217;90782341;90782459;90784226;90785207;90785722;90785890;90786638;90787923;90788215;90789031;90789544;90791924;90792410;90793014;90794010;90794176;90794324;90795012;90795915;90796480;90798052;90799996;90801210;90802092;90803639;90807471;90810126;90811259;90813215;90815951;90821802;90827860;90830143;90843746	90767605;90768488;90773050;90773700;90776285;90777543;90779454;90780084;90782128;90782228;90782377;90782491;90784288;90785269;90785757;90785940;90786700;90787985;90788277;90789093;90789579;90791977;90792475;90793076;90794063;90794220;90794350;90795083;90795968;90796572;90798197;90800074;90801547;90802691;90804253;90808076;90810728;90811831;90813814;90816535;90822404;90828477;90830258;90843971	-	12940	2.04117	0.00109152	0.153588	10.6655	1.64585	3.08803	-0.255254	85	94	54	34	48	0.171965	1.08916	0.101913	0.106581	0.117844	0.905429	3.56272	0.155324	0.219438	0.363322
Lck	lymphocyte protein tyrosine kinase [Source:MGI Symbol;Acc:MGI:96756]	4	129548344;129551505;129551717;129551948;129555539;129555853;129556288;129556644;129557034;129557365;129557626;129558081;129573515	129549000;129551636;129551870;129552024;129555718;129556005;129556437;129556747;129557132;129557455;129557707;129558372;129573641	-	13700	2.44371	0.00111983	0.153588	10.6181	0.945647	3.46953	0.286407	30	62	26	25	36	0.286326	3.38903	0.231488	0.36971	0.416956	-0.584653	2.96288	-0.886854	-0.220234	-0.0484177
Scara5	scavenger receptor class A, member 5 (putative) [Source:MGI Symbol;Acc:MGI:1918395]	14	65666403;65670557;65689768;65730521;65738424;65740290;65742132;65743142;65759585;65762722	65666746;65670674;65689896;65731195;65738504;65740388;65742179;65744943;65759779;65764826	+	13225	2.05688	0.00111999	0.153588	10.6179	1.315	2.97986	0.377583	46	71	56	43	46	0.180289	1.59373	0.204746	0.261133	0.218785	0.0253564	3.15823	0.207383	0.555947	0.302352
Hk2	hexokinase 2 [Source:MGI Symbol;Acc:MGI:1315197]	6	82725027;82728712;82729545;82730768;82731048;82732101;82734848;82735247;82736530;82738287;82739519;82742803;82743268;82743945;82744862;82749189;82760104;82773918	82727454;82728945;82729700;82730951;82731147;82732196;82734967;82735395;82736834;82738520;82739674;82742986;82743367;82744040;82744981;82749337;82760266;82774454	-	224	-0.465946	0.00112218	0.153588	10.6143	8.7828	-0.508183	-0.295001	23676	2710	22513	11612	17827	94.2253	61.7692	83.5811	71.6057	86.0964	9.02038	8.41117	8.84745	8.62435	8.89022
AI197445	NA	13	107469822;107472447;107475670	107469926;107474432;107479188	+	13650	2.58119	0.00113045	0.153588	10.6007	1.07486	3.66497	-0.683312	34	73	29	13	31	0.132925	1.63453	0.105765	0.0787502	0.147074	-0.40633	3.19827	-0.731752	-1.15001	-0.262023
Erbb3	v-erb-b2 erythroblastic leukemia viral oncogene homolog 3 (avian) [Source:MGI Symbol;Acc:MGI:95411]	10	128569368;128570054;128570936;128571170;128571446;128571645;128572129;128572434;128572759;128573175;128573412;128574339;128575982;128576861;128577204;128578100;128578394;128579002;128579496;128581764;128581990;128583117;128583366;128583637;128584311;128585012;128586140;128589420	128569894;128570354;128571007;128571358;128571543;128571791;128572204;128572589;128572944;128573273;128573531;128574474;128576035;128577015;128577294;128578232;128578599;128579092;128579569;128581884;128582103;128583258;128583484;128583702;128584436;128585198;128586291;128589501	-	13195	2.24241	0.00115714	0.1545	10.5576	1.45506	3.29407	-0.576206	48	88	52	22	47	0.261882	2.74973	0.264657	0.185981	0.311178	0.0862352	3.46764	0.101316	-0.402636	0.333159
Armc4	armadillo repeat containing 4 [Source:MGI Symbol;Acc:MGI:1922184]	18	7088233;7127212;7129399;7181734;7211399;7214569;7216935;7217748;7222546;7223530;7265001;7266883;7268400;7273159;7285347;7285686;7286661;7288484;7294388;7296951;7297880	7088567;7127433;7129587;7181848;7211641;7214723;7217045;7217990;7222755;7223676;7265148;7266981;7268587;7273275;7285483;7285792;7286847;7288641;7294624;7297057;7297901	-	14610	3.01664	0.00116767	0.1545	10.5408	-0.0062168	4.01995	1.02495	12	35	9	16	14	0.0756948	1.26443	0.0529594	0.156382	0.107167	-1.8782	2.13923	-2.37353	-0.855765	-1.39043
Nlrc5	NLR family, CARD domain containing 5 [Source:MGI Symbol;Acc:MGI:3612191]	8	94472763;94473985;94474632;94475695;94479468;94479691;94481780;94481976;94482567;94484070;94484538;94486632;94487652;94488583;94489513;94490330;94490825;94491481;94492331;94493041;94494270;94497782;94500379;94500618;94502219;94504381;94505106;94505462;94506496;94506667;94510444;94511215;94512252;94512554;94515601;94516223;94519195;94520823;94521016;94521210;94521403;94521720;94521917;94522669;945…	94473054;94474044;94474700;94477357;94479551;94479774;94481863;94482065;94482626;94484132;94484621;94486715;94487741;94488651;94489581;94490422;94490908;94491570;94492375;94493118;94494353;94497865;94500468;94500680;94502302;94504464;94505195;94505527;94506579;94506750;94510530;94511295;94512335;94512646;94515684;94516306;94519278;94520906;94521099;94521293;94521486;94521803;94521994;94522752;945…	+	13395	2.28236	0.00116789	0.1545	10.5405	1.24427	3.31669	-0.0847525	33	75	55	26	38	0.104215	1.35651	0.16203	0.127225	0.145629	-0.448888	3.23722	0.181588	-0.164222	0.0288911
Col28a1	collagen, type XXVIII, alpha 1 [Source:MGI Symbol;Acc:MGI:2685312]	6	7997808;7999463;8012985;8014496;8017032;8022088;8022220;8022737;8059298;8062222;8075338;8075836;8079695;8080303;8083734;8086107;8086932;8091841;8093063;8097026;8103493;8106595;8127284;8128739;8154147;8155363;8158130;8162200;8164613;8166662;8168108;8169616;8175166;8176232;8192525	7998654;7999649;8013142;8015044;8017068;8022123;8022300;8022805;8059366;8062290;8075406;8075904;8079763;8080371;8083805;8086175;8087003;8091909;8093131;8097094;8103561;8106663;8127352;8128807;8154200;8155407;8158174;8162226;8164654;8166715;8168164;8169636;8175722;8176392;8192617	-	14148	2.66365	0.00119456	0.155257	10.4987	0.448733	3.66653	0.977504	26	44	25	25	10	0.13481	1.30661	0.120922	0.20085	0.0629212	-0.788167	2.46879	-0.942496	-0.220234	-1.86255
Zfp385a	zinc finger protein 385A [Source:MGI Symbol;Acc:MGI:1352495]	15	103313895;103315361;103315627;103315882;103317949;103320290;103333065;103340047	103315225;103315456;103315796;103316124;103318111;103320400;103333201;103340086	-	1244	-0.368078	0.0012062	0.155257	10.4808	7.27477	-0.47667	-0.162176	7557	952	7940	4376	6430	72.3459	52.1969	70.9089	64.9118	74.7004	7.37289	6.90198	7.34395	7.21647	7.4191
Fanci	Fanconi anemia, complementation group I [Source:MGI Symbol;Acc:MGI:2384790]	7	79392338;79395893;79399136;79401825;79402269;79402511;79405143;79406167;79407324;79409140;79411161;79412619;79417836;79420263;79424206;79424894;79426107;79427127;79430430;79432114;79433183;79433433;79434136;79435197;79438234;79439618;79440631;79443741;79443948;79444158;79444401;79444675;79445537;79445670;79448250;79448820;79449073;79449640	79392391;79395995;79399208;79401955;79402425;79402568;79405184;79406290;79407409;79409266;79411253;79412755;79418016;79420350;79424333;79424964;79426221;79427249;79430498;79432215;79433359;79433554;79434300;79435376;79438400;79439694;79440747;79443792;79444075;79444226;79444509;79444862;79445590;79445729;79448312;79448915;79449180;79450264	+	13647	2.49173	0.00120892	0.155257	10.4767	1.03403	3.54678	-0.339927	31	69	41	17	26	0.147199	1.87644	0.181611	0.125075	0.149818	-0.537964	3.11705	-0.238388	-0.769659	-0.512844
Dbp	D site albumin promoter binding protein [Source:MGI Symbol;Acc:MGI:94866]	7	45705247;45706606;45708260;45709665	45705762;45707016;45708471;45710203	+	648	-0.373983	0.0012148	0.155257	10.4677	7.83562	-0.412061	-0.213848	11355	1471	11413	6238	9602	148.417	110.117	139.16	126.335	152.303	7.96031	7.5297	7.86739	7.72792	7.99759
Tspan5	tetraspanin 5 [Source:MGI Symbol;Acc:MGI:1928096]	3	138742208;138868346;138890735;138894348;138896789;138898113;138898267;138902379	138742660;138868396;138890881;138894518;138896914;138898160;138898383;138904433	+	1824	-0.328025	0.00125883	0.159532	10.4019	6.89927	-0.295548	-0.231555	5555	823	6355	3180	4845	38.4582	32.6323	41.0427	34.1125	40.7048	6.9289	6.69192	7.02272	6.75592	7.0108
Cntnap5c	contactin associated protein-like 5C [Source:MGI Symbol;Acc:MGI:3646013]	17	57769570;57876383;57891900;58013816;58034845;58042427;58055572;58092213;58102093;58104597;58138613;58162178;58198856;58286742;58293895;58294218;58305498;58313677;58330119;58359191;58364164;58395117;58407668;58410146	57769651;57876487;57892093;58013963;58035048;58042611;58055712;58092477;58102242;58104768;58138719;58162297;58199056;58286898;58294022;58294388;58305716;58313916;58330343;58359321;58364248;58395335;58407739;58410342	+	14236	2.73842	0.00132136	0.166062	10.3124	0.391665	3.81306	1.03814	10	43	17	23	26	0.055979	1.3786	0.0887748	0.199496	0.176623	-2.13189	2.43567	-1.48741	-0.339238	-0.512844
Ikbke	inhibitor of kappaB kinase epsilon [Source:MGI Symbol;Acc:MGI:1929612]	1	131254602;131256887;131257117;131257901;131259182;131260006;131263273;131265639;131265875;131269801;131270018;131270186;131270887;131271763;131272108;131273371;131273641;131275150;131275707;131276468;131278699;131279331	131255338;131256958;131257223;131257997;131259283;131260045;131263349;131265754;131265950;131269887;131270109;131270250;131271083;131271942;131272218;131273531;131273822;131275279;131275847;131276578;131278787;131279563	-	14043	2.69409	0.00133714	0.166656	10.2905	0.610795	3.79247	0.394628	12	52	30	18	23	0.0821701	2.03929	0.191633	0.19098	0.191121	-1.8782	2.70944	-0.683548	-0.688404	-0.687352
Hhipl2	hedgehog interacting protein-like 2 [Source:MGI Symbol;Acc:MGI:1926022]	1	183418503;183423439;183425055;183426490;183427978;183428554;183433074;183435043;183436209	183418829;183424091;183425198;183426821;183428104;183428696;183433155;183435125;183437053	+	14902	3.06918	0.00138065	0.170669	10.2315	-0.481684	3.96233	1.67769	11	24	6	18	8	0.0881792	1.10186	0.0448684	0.223577	0.0778236	-1.99948	1.59624	-2.92585	-0.688404	-2.17294
Iqgap3	IQ motif containing GTPase activating protein 3 [Source:MGI Symbol;Acc:MGI:3028642]	3	88082051;88083931;88086150;88087278;88088894;88089661;88089817;88090138;88090736;88091471;88092412;88094584;88096902;88098318;88098857;88100626;88101428;88101678;88101897;88104060;88104301;88104466;88107512;88108361;88108807;88109272;88109995;88112304;88112598;88113100;88113347;88113924;88114904;88115904;88116780;88117199;88117676;88120163	88082092;88084018;88086306;88087355;88088970;88089728;88089930;88090316;88090814;88091634;88092499;88094747;88097059;88098439;88099020;88100716;88101595;88101817;88102067;88104143;88104372;88104535;88107720;88108513;88108970;88109496;88110135;88112388;88112830;88113232;88113449;88114050;88114991;88116116;88116946;88117300;88117784;88121048	+	13349	2.12684	0.00140149	0.171836	10.2038	1.21856	3.08638	0.230279	46	69	54	35	35	0.177748	1.527	0.194651	0.209554	0.164121	0.0253564	3.11705	0.155324	0.260945	-0.0886832
Kcp	kielin/chordin-like protein [Source:MGI Symbol;Acc:MGI:2141640]	6	29482036;29482634;29483930;29484615;29484811;29485003;29485418;29487181;29487497;29489033;29490066;29490395;29491665;29491845;29492055;29492385;29493189;29495758;29496161;29496431;29496620;29496802;29497553;29497722;29497905;29498277;29498429;29498787;29498957;29499125;29501202;29502290;29502585;29502778;29504233;29504399;29505638;29507857	29482462;29482940;29484094;29484716;29484922;29485175;29485560;29487280;29487576;29489153;29490148;29490568;29491758;29491927;29492145;29492470;29493365;29495928;29496349;29496524;29496702;29496975;29497646;29497828;29498057;29498358;29498514;29498880;29499036;29499218;29501290;29502383;29502667;29502874;29504309;29504567;29505801;29507952	-	13411	2.0342	0.00146861	0.178403	10.1176	1.08904	2.86177	0.874172	35	56	46	52	46	0.157046	1.4391	0.192545	0.361529	0.250475	-0.364993	2.81622	-0.0740131	0.828621	0.302352
Ccdc36	coiled-coil domain containing 36 [Source:MGI Symbol;Acc:MGI:3612242]	9	108403633;108406611;108412493;108412963;108417322;108421390;108428416	108405854;108406714;108412580;108413011;108417485;108421561;108428482	-	14250	2.74495	0.00147871	0.178403	10.105	0.403146	3.82654	0.636977	11	45	30	18	15	0.0841795	1.97228	0.214166	0.213436	0.1393	-1.99948	2.50116	-0.683548	-0.688404	-1.29312
Lcp2	lymphocyte cytosolic protein 2 [Source:MGI Symbol;Acc:MGI:1321402]	11	34047201;34050897;34054306;34068414;34068938;34069868;34070970;34073497;34075052;34075216;34078244;34078385;34078508;34080190;34081720;34082394;34083420;34087208;34088030;34089525;34090565	34047431;34050959;34054352;34068479;34068969;34069905;34071168;34073594;34075118;34075299;34078269;34078404;34078615;34080220;34081732;34082523;34083469;34087302;34088107;34089680;34092280	+	14087	2.61652	0.00149463	0.178893	10.0852	0.519852	3.65819	0.691752	23	47	32	22	11	0.150672	1.76338	0.195555	0.22331	0.0874469	-0.962177	2.5638	-0.591719	-0.402636	-1.72927
St14	suppression of tumorigenicity 14 (colon carcinoma) [Source:MGI Symbol;Acc:MGI:1338881]	9	31088590;31090402;31091337;31095535;31096475;31096854;31097073;31097557;31100140;31100386;31102876;31103686;31106014;31106489;31106717;31107904;31108155;31108571;31131546	31090027;31090538;31091611;31095721;31096597;31096967;31097183;31097661;31100270;31100495;31102973;31103825;31106254;31106524;31106874;31107974;31108282;31108730;31131799	-	14007	2.48258	0.00153786	0.179401	10.0327	0.549656	3.43823	0.928917	29	45	30	29	13	0.158338	1.40716	0.1528	0.245339	0.0861348	-0.632904	2.50116	-0.683548	-0.00815853	-1.49478
Gpx3	glutathione peroxidase 3 [Source:MGI Symbol;Acc:MGI:105102]	11	54902854;54907127;54908541;54909040;54909437	54903052;54907280;54908658;54909139;54910382	+	11020	-2.01119	0.00153899	0.179401	10.0313	2.65662	-1.08335	-1.07329	106	18	1063	67	82	1.53253	1.49046	14.3368	1.50093	1.43868	1.22261	1.1826	4.44346	1.19266	1.1318
Kntc1	kinetochore associated 1 [Source:MGI Symbol;Acc:MGI:2673709]	5	123749726;123753823;123755674;123757799;123758443;123759021;123760333;123760603;123762513;123763795;123764115;123764997;123765912;123767770;123767919;123768292;123769613;123769853;123771088;123772086;123773937;123775703;123776393;123776539;123778032;123778245;123779628;123780950;123781146;123781654;123782842;123784181;123785410;123786035;123786889;123787507;123789018;123790115;123790893;123791500…	123749824;123753997;123755794;123757914;123758521;123759098;123760367;123760716;123762606;123763847;123764230;123765051;123766010;123767813;123767984;123768367;123769738;123769942;123771141;123772147;123774048;123775846;123776449;123776640;123778148;123778388;123779726;123781053;123781245;123781788;123782961;123784253;123785477;123786315;123787061;123787604;123789156;123790171;123791056;123791604…	+	13776	2.66064	0.00155514	0.179401	10.0121	0.980216	3.80379	-1.00201	24	70	44	9	19	0.0756187	1.26316	0.129326	0.0439382	0.0726473	-0.901811	3.13778	-0.137534	-1.66801	-0.958673
Zdhhc5	zinc finger, DHHC domain containing 5 [Source:MGI Symbol;Acc:MGI:1923573]	2	84687920;84689850;84691126;84691886;84692333;84693349;84694315;84694570;84696243;84702333;84710318;84714983	84689444;84690709;84691238;84692009;84692465;84693440;84694417;84694742;84696400;84702454;84711472;84715164	-	474	-0.362106	0.00156686	0.179401	9.99829	8.10168	-0.341491	-0.249711	13178	1854	14694	7303	11110	60.9763	49.132	63.426	52.3593	62.384	8.17511	7.86353	8.23193	7.95531	8.20803
Mlph	melanophilin [Source:MGI Symbol;Acc:MGI:2176380]	1	90915100;90921845;90927983;90928323;90930090;90931494;90933317;90935313;90937654;90939359;90939720;90941688;90942872;90943695;90945614;90948583	90915253;90921978;90928204;90928435;90930193;90931616;90933521;90935452;90937737;90939511;90939875;90941780;90942958;90943749;90945714;90951142	+	14310	3.14578	0.00156689	0.179401	9.99825	0.498246	4.79269	0.222913	30	53	16	8	2	0.146739	1.48472	0.0730062	0.0606311	0.0118714	-0.584653	2.73689	-1.57264	-1.83289	-4.01011
Tpt1	tumor protein, translationally-controlled 1 [Source:MGI Symbol;Acc:MGI:104890]	14	75845256;75845617;75846203;75846694;75847244;75848099	75845456;75845690;75846393;75846799;75847360;75848303	+	6155	-0.448693	0.0015783	0.179401	9.98489	5.13095	-0.285067	-0.449321	1890	248	1635	818	1482	46.3675	34.8455	37.4184	31.0947	44.1213	5.3737	4.96166	5.0644	4.7974	5.30207
Adamts9	a disintegrin-like and metallopeptidase (reprolysin type) with thrombospondin type 1 motif, 9 [Source:MGI Symbol;Acc:MGI:1916320]	6	92772699;92777393;92786846;92793483;92795924;92796150;92796351;92796989;92797979;92807015;92816470;92823347;92849292;92854204;92857886;92859766;92860100;92863327;92869935;92872288;92872790;92879844;92880620;92880836;92887341;92887686;92889882;92890109;92894241;92901375	92774576;92777487;92786950;92793574;92796057;92796244;92796445;92797121;92798173;92807185;92816643;92823514;92849468;92854365;92858143;92859933;92860204;92863446;92870099;92872452;92873000;92879970;92880749;92881002;92887436;92887803;92890018;92890290;92894386;92901441	-	12689	1.843	0.00159519	0.179401	9.96529	1.85736	2.89451	-0.39798	58	104	117	39	66	0.21075	2.1643	0.39659	0.219577	0.291026	0.357183	3.70847	1.26463	0.415973	0.820049
Hist1h2ac	histone cluster 1, H2ac [Source:MGI Symbol;Acc:MGI:2448287]	13	23683473	23683959	-	9778	-0.625304	0.0015965	0.179401	9.96378	3.62927	-0.512749	-0.583385	693	77	582	271	546	31.21	19.8607	24.4512	18.9109	29.8401	3.92677	3.27516	3.57489	3.20452	3.86205
Scand1	SCAN domain-containing 1 [Source:MGI Symbol;Acc:MGI:1343132]	2	156311846;156312502	156312402;156312704	-	5074	-0.440268	0.00162131	0.179401	9.93539	5.51384	-0.600376	-0.218668	2361	261	2332	1257	1868	68.1353	43.138	62.7799	56.2073	65.4185	5.69465	5.03535	5.57657	5.41706	5.63595
Timp3	tissue inhibitor of metalloproteinase 3 [Source:MGI Symbol;Acc:MGI:98754]	10	86300412;86338373;86343933;86344554;86345705	86300974;86338455;86344044;86344675;86349505	+	3089	-0.459163	0.00162599	0.179401	9.93009	6.27315	-0.168559	-0.556103	4245	590	4695	1667	2428	19.8897	15.8324	20.5212	12.1023	13.8053	6.54091	6.2118	6.58599	5.82425	6.01417
Notch3	notch 3 [Source:MGI Symbol;Acc:MGI:99460]	17	32120893;32124282;32132202;32133388;32135385;32137816;32139131;32139645;32141217;32143244;32144168;32144367;32144702;32146407;32146981;32147262;32147765;32149975;32150603;32151286;32151516;32153525;32153753;32154314;32154738;32155958;32156252;32157891;32158211;32158419;32158840;32164163;32166676	32122860;32124379;32132349;32133692;32135547;32137900;32139353;32139799;32141549;32143809;32144286;32144624;32144834;32146591;32147128;32147463;32147990;32150130;32150716;32151437;32151708;32153635;32153986;32154427;32154851;32156143;32156407;32158124;32158333;32158757;32158982;32164244;32166852	-	11839	1.41235	0.00162973	0.179401	9.92586	2.53225	2.37094	-0.432906	174	144	169	76	121	0.480457	2.27725	0.435319	0.325162	0.405451	1.9355	4.17768	1.79351	1.37384	1.69123
Flnc	filamin C, gamma [Source:MGI Symbol;Acc:MGI:95557]	6	29433153;29438464;29440172;29440397;29440638;29440877;29441099;29441434;29442882;29443374;29443660;29444005;29444297;29445008;29445376;29445641;29446051;29446230;29446607;29446808;29447395;29448558;29448834;29449236;29450566;29450814;29451372;29451604;29451997;29452133;29452799;29453199;29453620;29454043;29454262;29455120;29455361;29455784;29456025;29456292;29456737;29457101;29457443;29458777;294…	29433813;29438712;29440269;29440547;29440756;29440954;29441261;29441634;29443019;29443500;29443796;29444198;29444410;29445151;29445499;29445801;29446141;29446399;29446724;29447070;29447992;29448731;29448996;29449396;29450733;29450937;29451528;29451793;29452020;29452380;29452897;29453298;29453760;29454171;29454435;29455281;29455564;29455936;29456147;29456534;29457006;29457238;29457558;29458909;294…	+	12623	1.68097	0.00164964	0.17994	9.9035	1.86828	2.64286	-0.0823456	105	97	76	54	77	0.251246	1.32931	0.169644	0.20021	0.223588	1.20899	3.60801	0.645048	0.882803	1.04141
Itgb3	integrin beta 3 [Source:MGI Symbol;Acc:MGI:96612]	11	104608000;104623411;104632174;104633398;104637052;104637823;104640292;104641001;104642184;104643576;104658723;104660036;104662329;104665466;104667080	104608164;104623496;104632369;104633650;104637214;104637984;104640387;104641090;104642318;104644005;104658945;104660136;104662448;104665632;104670471	+	13807	2.41297	0.00166272	0.17994	9.88898	0.802516	3.47031	0.698332	15	54	34	29	36	0.0569283	1.17375	0.120374	0.170536	0.165801	-1.56567	2.76382	-0.505386	-0.00815853	-0.0484177
Myom3	myomesin family, member 3 [Source:MGI Symbol;Acc:MGI:2685280]	4	135759715;135762502;135763643;135764789;135765544;135770671;135771532;135773765;135774281;135775545;135776335;135778037;135779353;135779800;135783015;135785814;135787399;135787895;135788288;135789534;135795082;135796281;135796964;135797454;135798295;135801002;135801342;135801716;135803208;135806038;135806884;135807169;135808796;135810749;135810935;135812444;135814156	135759806;135762680;135763723;135764948;135765701;135770766;135771620;135773809;135774421;135775706;135776476;135778236;135779406;135779927;135783198;135785988;135787520;135788082;135788414;135789712;135795196;135796437;135797073;135797498;135798431;135801146;135801401;135801783;135803318;135806125;135806922;135807277;135808959;135810785;135810957;135812499;135815567	+	12985	1.8177	0.00167042	0.17994	9.88048	1.48478	2.7053	0.442058	49	73	73	56	64	0.192667	1.64391	0.267762	0.341178	0.305379	0.115738	3.19827	0.58728	0.935024	0.775881
Slco4c1	solute carrier organic anion transporter family, member 4C1 [Source:MGI Symbol;Acc:MGI:2442784]	1	96818784;96821183;96823697;96828791;96831986;96836880;96837454;96839167;96841130;96842454;96844476;96867725;96871767	96819107;96821320;96823761;96828975;96832139;96837075;96837598;96839285;96841251;96842550;96844655;96867988;96872171	-	14426	2.80047	0.00169721	0.180916	9.85121	0.212995	3.84817	0.660889	12	40	25	16	11	0.109938	2.09879	0.213659	0.227126	0.122294	-1.8782	2.33151	-0.942496	-0.855765	-1.72927
Wdr72	WD repeat domain 72 [Source:MGI Symbol;Acc:MGI:3583957]	9	74110334;74134401;74139627;74143488;74145028;74145932;74146932;74148202;74148721;74151581;74152406;74154919;74157254;74179514;74209973;74213281;74217240;74218577;74275936;74281668	74110699;74134580;74139733;74143566;74145202;74146008;74147051;74148383;74148817;74151722;74152654;74155139;74157449;74179716;74210787;74213372;74217319;74218772;74276040;74283203	+	13618	2.21951	0.00170348	0.180916	9.84442	0.931379	3.15877	0.603501	36	56	29	35	38	0.151317	1.34808	0.11371	0.227948	0.193828	-0.324807	2.81622	-0.731752	0.260945	0.0288911
Prom2	prominin 2 [Source:MGI Symbol;Acc:MGI:2138997]	2	127526953;127528746;127529132;127529400;127530120;127530364;127530704;127531105;127531809;127532737;127534825;127535047;127535545;127536543;127536956;127537330;127538258;127538662;127539183;127539523;127539777;127539996;127540512;127541077	127528604;127528818;127529238;127529489;127530188;127530444;127530757;127531197;127531880;127532883;127534909;127535138;127535668;127536695;127537115;127537393;127538332;127538867;127539272;127539586;127539897;127540198;127540561;127541417	-	14513	3.16426	0.00174364	0.183887	9.80155	0.257039	4.42293	-0.593859	23	46	8	5	8	0.118249	1.35447	0.0383685	0.0398309	0.0499122	-0.962177	2.53282	-2.53523	-2.48398	-2.17294
Scin	scinderin [Source:MGI Symbol;Acc:MGI:1306794]	12	40059771;40061157;40063212;40068915;40069269;40073302;40076937;40077471;40079596;40080932;40081642;40084285;40104927;40124567;40127881;40133910	40060627;40061217;40063289;40069036;40069446;40073472;40077027;40077592;40079811;40081020;40081774;40084377;40105076;40124728;40128035;40134228	-	14047	2.66802	0.00177811	0.184005	9.76556	0.592572	3.88057	0.510703	27	51	34	18	7	0.197591	2.13755	0.232112	0.204107	0.0621654	-0.734534	2.68147	-0.505386	-0.688404	-2.3574
4930539E08Rik	RIKEN cDNA 4930539E08 gene [Source:MGI Symbol;Acc:MGI:1925441]	17	28896395;28899483;28901131;28901950;28902773;28903247;28904516;28905255;28905691;28908268;28909292;28915169	28898923;28899746;28901195;28902075;28903022;28903308;28904650;28905495;28905755;28908387;28909872;28915324	-	13886	2.40364	0.0017851	0.184005	9.75835	0.703767	3.37619	0.530506	35	51	27	26	20	0.167096	1.39448	0.120248	0.192333	0.115871	-0.364993	2.68147	-0.833279	-0.164222	-0.885911
Trpm4	transient receptor potential cation channel, subfamily M, member 4 [Source:MGI Symbol;Acc:MGI:1915917]	7	45303155;45304609;45304795;45304948;45305289;45308244;45308544;45309098;45310277;45314595;45314981;45316775;45317006;45318036;45318339;45319242;45321788;45321999;45322321;45326563;45326977;45327272;45327721;45333382;45333687	45303692;45304714;45304867;45305080;45305494;45308421;45308718;45309230;45310699;45314672;45315093;45316920;45317135;45318170;45318680;45319354;45321887;45322190;45322382;45326746;45327140;45327452;45327895;45333452;45333780	-	11250	0.871125	0.00178742	0.184005	9.75596	2.82077	1.36152	0.528657	203	108	243	224	249	1.04884	3.1958	1.17121	1.79325	1.5612	2.15741	3.76288	2.31632	2.93002	2.73034
E2f7	E2F transcription factor 7 [Source:MGI Symbol;Acc:MGI:1289147]	10	110745465;110746332;110754081;110759818;110763927;110765616;110767117;110774642;110775319;110778819;110780767;110782198;110784668	110745679;110746424;110754359;110759986;110764217;110765774;110767251;110774827;110775388;110779302;110781022;110782619;110787384	+	14937	3.06458	0.00179357	0.184005	9.74965	-0.531026	4.01775	1.47417	6	24	13	15	6	0.0240313	0.55053	0.0485719	0.0930891	0.0291625	-2.8321	1.59624	-1.86348	-0.947338	-2.56895
Mesdc1	mesoderm development candidate 1 [Source:MGI Symbol;Acc:MGI:1891420]	7	83880495	83884341	-	7476	-0.471493	0.00184445	0.187492	9.69824	4.63611	-0.565532	-0.306145	1261	146	1297	646	1024	7.18923	4.7672	6.898	5.70665	7.0846	4.79003	4.19757	4.73039	4.45696	4.76889
Lrat	lecithin-retinol acyltransferase (phosphatidylcholine-retinol-O-acyltransferase) [Source:MGI Symbol;Acc:MGI:1891259]	3	82892582;82903173	82897128;82903974	-	11967	-1.60619	0.00185242	0.187492	9.69031	2.02293	-0.582849	-2.57275	265	26	353	24	105	1.08658	0.610568	1.35023	0.152479	0.522461	2.54126	1.71139	2.85424	-0.27851	1.48722
Adamts8	a disintegrin-like and metallopeptidase (reprolysin type) with thrombospondin type 1 motif, 8 [Source:MGI Symbol;Acc:MGI:1353468]	9	30942563;30951266;30952595;30953356;30954467;30956496;30958914;30959202;30961648	30943601;30951505;30952730;30953523;30954771;30956679;30959086;30959377;30962858	+	13429	2.09873	0.00192834	0.193876	9.61652	1.11682	3.05684	0.372194	44	63	57	36	28	0.265703	2.17885	0.321096	0.336843	0.205187	-0.0382049	2.98594	0.232724	0.301292	-0.407228
Rpe65	retinal pigment epithelium 65 [Source:MGI Symbol;Acc:MGI:98001]	3	159599181;159600317;159601518;159604337;159604535;159606361;159614138;159614438;159614666;159615551;159622597;159622800;159622998;159624648;159625130	159599243;159600399;159601668;159604444;159604676;159606508;159614219;159614570;159614805;159615680;159622711;159622894;159623109;159624810;159625307	+	10622	-1.23946	0.00195993	0.195746	9.58669	3.05138	-0.343629	-1.77416	556	57	715	78	158	6.61667	3.88493	7.93754	1.43827	2.28176	3.6092	2.84172	3.87162	1.41119	2.07523
Col5a2	collagen, type V, alpha 2 [Source:MGI Symbol;Acc:MGI:88458]	1	45374331;45376639;45378307;45380000;45382116;45383167;45383591;45384400;45384962;45386833;45388213;45389372;45390032;45391076;45391662;45391824;45392304;45392815;45393053;45394382;45394721;45396061;45396450;45400821;45402079;45403116;45403260;45403421;45404201;45404733;45405240;45406240;45406544;45407022;45407233;45407702;45411434;45413470;45414748;45416927;45417588;45418499;45421221;45421944;454…	45376230;45376878;45378494;45380291;45382223;45383220;45383698;45384453;45385069;45386886;45388320;45389479;45390193;45391129;45391715;45391931;45392357;45392868;45393106;45394435;45394828;45396159;45396494;45400874;45402132;45403169;45403313;45403519;45404254;45404831;45405293;45406347;45406597;45407120;45407277;45407800;45411487;45413514;45414801;45416971;45417641;45418552;45421274;45421997;454…	-	12606	1.57451	0.00202122	0.200539	9.53017	1.82883	2.47501	0.178426	82	88	124	66	64	0.271878	1.67104	0.383528	0.339067	0.257506	0.853839	3.46764	1.34816	1.17105	0.775881
B3gat3	beta-1,3-glucuronyltransferase 3 (glucuronosyltransferase I) [Source:MGI Symbol;Acc:MGI:1919977]	19	8920393;8921806;8925538;8926082;8926736	8920648;8921980;8925898;8926372;8927236	+	2808	-0.352644	0.00205511	0.20257	9.49965	6.39739	-0.433843	-0.175904	4112	531	4354	2347	3421	56.9361	42.1088	56.2391	50.3534	57.4824	6.49499	6.05981	6.47722	6.31775	6.50876
Piwil2	piwi-like RNA-mediated gene silencing 2 [Source:MGI Symbol;Acc:MGI:1930036]	14	70372480;70375939;70376663;70389892;70390528;70391364;70392479;70394011;70395328;70398144;70399735;70401418;70402034;70408911;70409305;70410382;70411134;70420640;70421449;70422628;70422895;70426507;70428943	70374436;70376046;70376916;70389997;70390616;70391480;70392580;70394199;70395441;70398284;70399824;70401502;70402222;70409024;70409385;70410506;70411251;70420750;70421655;70422766;70422982;70426743;70429094	-	11781	1.2213	0.00209605	0.203841	9.46346	2.41399	1.72473	1.25194	170	80	68	213	202	0.758913	2.04539	0.283183	1.47334	1.09431	1.90202	3.33025	0.485542	2.85746	2.429
Dysf	dysferlin [Source:MGI Symbol;Acc:MGI:1349385]	6	84008598;84019386;84037234;84039506;84058419;84063321;84064471;84064876;84066944;84067454;84068053;84070173;84070879;84072633;84073862;84083716;84083914;84087792;84097708;84098153;84099416;84100154;84101863;84106810;84108047;84111856;84112067;84113285;84113599;84113976;84116048;84129471;84130116;84137218;84140011;84140657;84141923;84149675;84149874;84151884;84152333;84179672;84185958;84186353;841…	84009002;84019608;84037289;84039597;84058524;84063435;84064563;84065087;84067072;84067516;84068103;84070203;84070994;84072759;84073965;84083784;84083957;84087874;84097823;84098266;84099593;84100278;84101969;84107002;84108202;84111987;84112233;84113399;84113704;84114118;84116221;84129564;84130193;84137399;84140151;84140686;84141952;84149776;84150035;84152049;84152409;84179770;84186086;84186508;841…	+	12053	1.5521	0.00209906	0.203841	9.46083	2.4075	2.56674	-0.762153	143	142	130	52	122	0.443741	2.52363	0.376316	0.250022	0.45941	1.65315	4.15751	1.4161	0.828621	1.70308
Adamtsl3	ADAMTS-like 3 [Source:MGI Symbol;Acc:MGI:3028499]	7	82335694;82337185;82379493;82428334;82442434;82450039;82465564;82493337;82499598;82514975;82520718;82521988;82523129;82528834;82530553;82540306;82547874;82556765;82557061;82566920;82573696;82575965;82578495;82595353;82598036;82602114;82603719;82606486;82611662;82612392	82335910;82337286;82379612;82428461;82442479;82450275;82465690;82493411;82499755;82515086;82520856;82522038;82523333;82528981;82530637;82540595;82548003;82556957;82557240;82567073;82574770;82576092;82578623;82595535;82598152;82602297;82603923;82606583;82611873;82614448	+	12919	1.93099	0.00210856	0.203841	9.45255	1.65753	2.96898	-0.601902	77	94	72	29	51	0.23182	1.62081	0.202213	0.135282	0.186328	0.763531	3.56272	0.567498	-0.00815853	0.450202
Gm14420	predicted gene 14420 [Source:MGI Symbol;Acc:MGI:3652255]	2	177464742;177473286;177473618;177474826	177464848;177473412;177473678;177479194	+	7543	0.498816	0.0021602	0.206287	9.40818	4.70308	0.931822	0.198605	1066	336	1104	747	770	5.01289	9.04928	4.84302	5.44294	4.3941	4.54776	5.39967	4.49804	4.66645	4.35776
Stab1	stabilin 1 [Source:MGI Symbol;Acc:MGI:2178742]	14	31139017;31139297;31139507;31139744;31139926;31140148;31140356;31140555;31140809;31141031;31141263;31141533;31141789;31141972;31142669;31142958;31143118;31143357;31143515;31145075;31145224;31145775;31146026;31146298;31146667;31147026;31147204;31147487;31147728;31147886;31148018;31148223;31148940;31149389;31149791;31150148;31150404;31150622;31150799;31151169;31151450;31151684;31151858;31152564;311…	31139203;31139413;31139653;31139848;31140075;31140267;31140465;31140720;31140942;31141175;31141456;31141640;31141893;31142121;31142867;31143014;31143267;31143443;31143691;31145134;31145364;31145921;31146103;31146345;31146789;31147100;31147277;31147612;31147804;31147931;31148113;31148418;31149023;31149445;31149919;31150279;31150502;31150720;31150876;31151280;31151580;31151731;31151953;31152659;311…	-	11458	1.17623	0.00216122	0.206287	9.40731	2.78688	2.06278	-0.198312	175	152	269	117	169	0.480075	2.38813	0.688397	0.497323	0.562608	1.94375	4.25565	2.46272	1.99455	2.17213
Alpk2	alpha-kinase 2 [Source:MGI Symbol;Acc:MGI:2449492]	18	65265531;65276646;65280878;65289678;65291256;65294080;65294212;65300014;65304450;65349028;65372721;65378016;65393634	65266290;65276694;65281095;65289766;65291530;65294115;65294339;65300161;65307813;65350708;65372838;65378142;65393888	-	9390	-0.780764	0.00218992	0.207705	9.38313	3.8481	-0.134495	-1.28011	764	118	585	197	807	2.31188	2.04502	1.65136	0.923675	2.96342	4.06741	3.89056	3.58231	2.74494	4.42544
Iqch	IQ motif containing H [Source:MGI Symbol;Acc:MGI:1925500]	9	63421620;63425358;63429013;63445474;63454560;63480508;63482567;63496044;63500865;63508246;63512237;63523905;63524696;63534337;63536235;63544797;63547898;63572612;63588330;63594176;63594746;63602367	63421969;63425466;63429074;63445509;63454730;63480794;63482687;63496235;63501137;63508421;63512320;63523971;63525247;63534375;63536314;63544925;63548018;63572728;63588441;63594267;63594868;63602448	-	13957	2.38036	0.00221444	0.207705	9.36271	0.604342	3.34324	0.802259	22	46	21	29	32	0.142968	1.71205	0.127307	0.292008	0.252356	-1.02518	2.53282	-1.18938	-0.00815853	-0.216696
Hlf	hepatic leukemia factor [Source:MGI Symbol;Acc:MGI:96108]	11	90336535;90345758;90387786;90390250	90340974;90345978;90388121;90390917	-	2317	-0.336369	0.0022263	0.207705	9.35292	6.62851	-0.28954	-0.24684	4520	685	4914	2608	4385	17.4996	15.1888	17.7476	15.6451	20.6019	6.63145	6.42716	6.65176	6.46986	6.86689
Hnrnpa2b1	heterogeneous nuclear ribonucleoprotein A2/B1 [Source:MGI Symbol;Acc:MGI:104819]	6	51460435;51461920;51463411;51464089;51464428;51465179;51466142;51466303;51466495;51466906;51467185;51469671	51461433;51462055;51463493;51464211;51464547;51465241;51466222;51466404;51466705;51467052;51467295;51469894	-	1578	-0.334741	0.00223481	0.207705	9.34593	7.062	-0.153573	-0.360308	5884	1016	6805	3254	5982	53.7714	53.176	58.0126	46.0763	66.3395	7.0119	6.99584	7.12142	6.7891	7.31491
Wdr52	WD repeat domain 52 [Source:MGI Symbol;Acc:MGI:1277238]	16	44394799;44401421;44404022;44404611;44407309;44408883;44410295;44411412;44413648;44415898;44416351;44416810;44418084;44419125;44420089;44421122;44422248;44429817;44431932;44433419;44433644;44435439;44437127;44438997;44449030;44451459;44455462;44460147;44468372;44470733;44473811;44475183;44478905;44479840;44481241	44394848;44401516;44404147;44404764;44407471;44408985;44410511;44411526;44413812;44416053;44416398;44416909;44418178;44419334;44420199;44421280;44422490;44429962;44432202;44433474;44433806;44435569;44437323;44439171;44449207;44451968;44455665;44460342;44468482;44470863;44473927;44475384;44479065;44479974;44482428	+	13704	2.37608	0.00227641	0.207705	9.31213	0.973546	3.44284	-0.443902	28	65	35	16	35	0.0932876	1.24029	0.10878	0.0825976	0.141508	-0.682824	3.03098	-0.464083	-0.855765	-0.0886832
Arap3	ArfGAP with RhoGAP domain, ankyrin repeat and PH domain 3 [Source:MGI Symbol;Acc:MGI:2147274]	18	37972623;37974102;37974365;37974618;37975387;37975516;37975823;37976040;37978348;37978545;37979832;37980182;37981309;37981961;37984234;37984589;37985313;37987555;37987754;37988315;37989059;37989363;37989686;37989876;37990512;37990702;37990968;37991328;37991539;37996209;37996419;37996586;37997533;37998696	37973651;37974140;37974502;37974681;37975422;37975598;37975956;37976168;37978462;37978619;37979900;37980329;37981414;37982173;37984397;37984652;37985532;37987657;37987901;37988428;37989194;37989545;37989771;37990075;37990618;37990886;37991088;37991397;37991730;37996320;37996480;37997123;37997574;37998969	-	12525	1.52044	0.00227979	0.207705	9.30942	1.90962	2.41751	0.0193254	103	93	99	65	85	0.410812	2.12438	0.368347	0.401699	0.411408	1.18135	3.5473	1.02458	1.14911	1.18343
Pstpip1	proline-serine-threonine phosphatase-interacting protein 1 [Source:MGI Symbol;Acc:MGI:1321396]	9	56089976;56114230;56115063;56120301;56120547;56122759;56123262;56123748;56124594;56125124;56125927;56126582;56127485;56127727;56128589	56090444;56114330;56115137;56120335;56120653;56122821;56123360;56123793;56124673;56125222;56126023;56126672;56127537;56127860;56128890	+	14041	2.54281	0.00228084	0.207705	9.30858	0.599393	3.5975	0.0602683	17	51	29	16	24	0.201434	3.46096	0.320551	0.293755	0.345098	-1.38954	2.68147	-0.731752	-0.855765	-0.626807
Eif2s3x	eukaryotic translation initiation factor 2, subunit 3, structural gene X-linked [Source:MGI Symbol;Acc:MGI:1349431]	X	94188709;94196272;94197288;94199714;94200890;94202814;94203950;94205049;94209329;94209536;94211719;94212565	94190922;94196444;94197457;94199858;94200984;94202948;94204108;94205143;94209450;94209663;94211782;94212651	-	7421	-0.47733	0.00228626	0.207705	9.30423	4.66574	-0.132821	-0.647353	1328	201	1339	520	999	8.12001	7.03879	7.63756	4.92655	7.41261	4.8647	4.65861	4.77635	4.14408	4.73324
Atp8b3	ATPase, class I, type 8B, member 3 [Source:MGI Symbol;Acc:MGI:1914581]	10	80519585;80521770;80522011;80523652;80524329;80525178;80525488;80525984;80526170;80526867;80527064;80528494;80528692;80529121;80529373;80529631;80529936;80530540;80530964;80532498;80533123;80533276;80534165;80534443;80535287;80536256;80536759;80539016	80520462;80521897;80522149;80523891;80524412;80525401;80525854;80526083;80526245;80526978;80527228;80528606;80528880;80529277;80529404;80529839;80530126;80530628;80531122;80532580;80533193;80533348;80534226;80534541;80535400;80536347;80536814;80539124	-	13276	2.03157	0.00231344	0.208763	9.28257	1.29941	3.02409	-0.086943	47	73	51	31	49	0.233696	2.07883	0.236558	0.238834	0.295663	0.0561169	3.19827	0.0735346	0.0872298	0.392867
Lamc2	laminin, gamma 2 [Source:MGI Symbol;Acc:MGI:99913]	1	153122756;153126816;153127006;153128957;153130036;153130650;153131823;153133599;153134777;153136698;153137191;153139726;153141526;153143726;153144514;153145639;153148928;153150744;153152037;153154392;153158852;153166119;153185909;153186254	153124283;153126915;153127164;153129156;153130150;153130799;153131967;153133748;153134856;153136903;153137353;153139871;153141771;153143908;153144732;153145751;153149117;153150866;153152173;153154490;153158987;153166307;153186101;153186447	-	13053	1.92887	0.00232718	0.208763	9.27173	1.47968	2.93528	-0.19344	57	81	79	34	43	0.242091	1.9703	0.313001	0.22375	0.221625	0.332266	3.34815	0.700592	0.219438	0.205775
Lama3	laminin, alpha 3 [Source:MGI Symbol;Acc:MGI:99909]	18	12334024;12369452;12402035;12402795;12403975;12407487;12411540;12413739;12419166;12419797;12421137;12429881;12439334;12441095;12448265;12449532;12449811;12450395;12453720;12456710;12459682;12462138;12462685;12465361;12468252;12469853;12472182;12477327;12477536;12479755;12480886;12481943;12490919;12491472;12495266;12497885;12500487;12502934;12506921;12510450;12513644;12516482;12518737;12519859;125…	12334308;12369604;12402152;12402913;12404145;12407578;12411655;12413857;12419256;12419928;12421199;12430015;12439471;12441141;12448364;12449584;12449916;12450494;12453876;12456842;12459824;12462235;12462838;12465521;12468360;12469950;12472317;12477453;12477675;12479870;12481097;12482147;12491063;12491612;12495427;12497983;12500570;12503164;12507034;12510559;12513724;12516588;12518787;12520010;125…	+	11848	1.20187	0.00234246	0.208763	9.25974	2.43098	2.03074	0.0441801	156	116	200	108	121	0.330834	1.40892	0.395668	0.354887	0.3114	1.77834	3.86591	2.03592	1.87934	1.69123
Rasef	RAS and EF hand domain containing [Source:MGI Symbol;Acc:MGI:2448565]	4	73714579;73727569;73731424;73734439;73735720;73740248;73740486;73740930;73744059;73745025;73748562;73749843;73759694;73762867;73769795;73771286;73780325;73790524	73717773;73727645;73731543;73734553;73735801;73740392;73740623;73741161;73744147;73745109;73748630;73749958;73759771;73762962;73769885;73771432;73780553;73790602	-	12456	1.43143	0.00236656	0.208763	9.241	1.93342	2.2731	0.253059	91	88	138	80	79	0.385079	2.13272	0.544757	0.524542	0.40568	1.00338	3.46764	1.50198	1.4476	1.07825
Xirp2	xin actin-binding repeat containing 2 [Source:MGI Symbol;Acc:MGI:2685198]	2	67446002;67476718;67482246;67505034;67505503;67507047;67507909;67519220;67524772	67446154;67476866;67482383;67505123;67505575;67507180;67517173;67519353;67526606	+	13916	2.74359	0.00236712	0.208763	9.24057	0.844704	3.98795	-1.2759	36	65	30	6	10	0.0659571	0.68205	0.0512739	0.017033	0.0222335	-0.324807	3.03098	-0.683548	-2.23287	-1.86255
Atp5g3	ATP synthase, H+ transporting, mitochondrial F0 complex, subunit C3 (subunit 9) [Source:MGI Symbol;Acc:MGI:2442035]	2	73908450;73909184;73909864;73910955;73911252	73908707;73909377;73909941;73911060;73911294	-	2798	-0.364104	0.00239367	0.209692	9.22014	6.39669	-0.501433	-0.148609	4042	508	4373	2398	3492	130.562	93.9782	131.77	120.019	136.881	6.47022	5.99594	6.4835	6.34876	6.53839
Vstm2l	V-set and transmembrane domain containing 2-like [Source:MGI Symbol;Acc:MGI:2685537]	2	157914653;157935325;157937191;157943857	157914931;157935494;157937241;157944719	+	5090	-0.460603	0.002415	0.209692	9.2039	5.50158	-0.748384	-0.163488	2240	235	2365	1303	1928	36.0447	21.6573	35.501	32.4878	37.6486	5.61876	4.884	5.59684	5.4689	5.68156
Emc6	ER membrane protein complex subunit 6 [Source:MGI Symbol;Acc:MGI:1913298]	11	73175503;73176856	73176751;73177042	-	6481	-0.419429	0.00241936	0.209692	9.2006	5.00965	-0.45545	-0.285536	1643	202	1663	840	1291	25.0942	17.6697	23.6943	19.8791	23.9281	5.17169	4.66577	5.0889	4.83568	5.10306
Espl1	extra spindle poles-like 1 (S. cerevisiae) [Source:MGI Symbol;Acc:MGI:2146156]	15	102296293;102296760;102298184;102299419;102299803;102302612;102303952;102304926;102305665;102305898;102306235;102309198;102310600;102312415;102312936;102313183;102313987;102315188;102316519;102317050;102319412;102319703;102320413;102320644;102322325;102322576;102322868;102323155;102323450;102323643;102324008	102296415;102296849;102299239;102299523;102299914;102302748;102304145;102305165;102305809;102306036;102306374;102309332;102310719;102312586;102313064;102313339;102314096;102316176;102316891;102317211;102319625;102319893;102320540;102320766;102322480;102322746;102322972;102323270;102323533;102323807;102324356	+	13171	1.82944	0.002435	0.209841	9.18881	1.27842	2.67525	0.595168	56	62	70	54	38	0.185253	1.17466	0.216018	0.276791	0.152548	0.306912	2.96288	0.527102	0.882803	0.0288911
Lama2	laminin, alpha 2 [Source:MGI Symbol;Acc:MGI:99912]	10	26981285;26984291;26986790;26989316;26990806;26992913;26993403;27000717;27001126;27006680;27015379;27018407;27021461;27023272;27030170;27031021;27035957;27041073;27043539;27044435;27050198;27054497;27056529;27070266;27101329;27104104;27105107;27118479;27119908;27124466;27133967;27138863;27155356;27158778;27164902;27176663;27184384;27187746;27187968;27188261;27189124;27190485;27197298;27204801;272…	26981652;26984513;26986920;26989469;26990961;26993102;26993515;27000885;27001302;27006828;27015555;27018527;27021472;27023410;27030314;27031183;27036081;27041232;27043672;27044578;27050352;27054685;27056645;27070368;27101467;27104267;27105223;27118689;27120070;27124577;27134065;27139005;27155549;27158864;27165026;27176797;27184501;27187879;27188156;27188440;27189267;27190721;27197434;27204981;272…	-	12276	1.56599	0.00247055	0.210723	9.16228	2.18245	2.56614	-0.588294	127	121	127	50	87	0.286774	1.56482	0.26752	0.174939	0.238398	1.48247	3.92675	1.38253	0.772324	1.21686
Dsg2	desmoglein 2 [Source:MGI Symbol;Acc:MGI:1196466]	18	20558116;20573489;20574940;20579040;20579334;20580512;20582708;20582937;20589948;20591834;20592272;20594064;20595960;20598339;20601313	20558344;20573524;20575074;20579201;20579478;20580678;20582845;20583122;20590213;20591976;20592499;20594291;20596081;20598668;20604526	+	14518	3.25711	0.00247318	0.210723	9.16033	0.255811	5.01696	0.000162002	3	46	32	5	4	0.011485	1.00858	0.114282	0.0296594	0.0185831	-3.7441	2.53282	-0.591719	-2.48398	-3.1166
Col15a1	collagen, type XV, alpha 1 [Source:MGI Symbol;Acc:MGI:88449]	4	47208012;47208446;47245351;47247476;47249156;47253990;47257160;47258670;47259852;47262271;47262940;47269063;47270252;47270912;47279404;47279814;47280149;47280852;47280987;47282623;47284477;47287030;47289334;47289509;47292320;47292470;47293180;47293366;47296078;47298675;47299228;47299714;47300470;47303871;47306713;47306964;47307748;47310420;47310774;47312077	47208362;47208534;47245898;47247550;47249236;47254134;47257269;47258804;47259980;47262537;47263068;47269155;47270377;47270974;47279439;47279954;47280214;47280887;47281070;47282688;47284512;47287092;47289402;47289544;47292373;47292529;47293248;47293407;47296123;47298755;47299277;47299806;47300614;47303935;47306841;47307023;47307807;47310605;47310889;47313165	+	12564	1.46195	0.00251344	0.212951	9.13078	1.84379	2.29611	0.231031	93	84	104	74	85	0.38348	1.98373	0.400045	0.472795	0.42533	1.03461	3.40058	1.09536	1.3355	1.18343
Inhba	inhibin beta-A [Source:MGI Symbol;Acc:MGI:96570]	13	16014475;16017182;16026243	16014532;16017683;16027211	+	13888	2.34974	0.00255351	0.21433	9.10185	0.667761	3.40206	0.970921	12	47	33	32	35	0.172133	3.86121	0.441582	0.711236	0.609253	-1.8782	2.5638	-0.547907	0.132659	-0.0886832
Trnp1	TMF1-regulated nuclear protein 1 [Source:MGI Symbol;Acc:MGI:1916789]	4	133491100;133497628	133491830;133498550	-	654	-0.409922	0.00260229	0.21433	9.06724	7.8095	-0.637167	-0.116194	10925	1247	11463	6614	9667	144.869	94.7031	141.797	135.894	155.558	7.90462	7.29138	7.8737	7.81235	8.00732
Akr1c13	aldo-keto reductase family 1, member C13 [Source:MGI Symbol;Acc:MGI:1351662]	13	4191187;4194034;4194677;4196433;4196989;4197801;4198478;4203367;4205341	4191310;4194201;4194793;4196510;4197111;4197910;4198643;4203449;4205603	+	14948	2.9781	0.00260732	0.21433	9.06371	-0.566914	4.02496	1.54261	11	23	12	15	3	0.195827	2.34504	0.199286	0.413763	0.0648109	-1.99948	1.53502	-1.9751	-0.947338	-3.49526
Tmed9	transmembrane emp24 protein transport domain containing 9 [Source:MGI Symbol;Acc:MGI:1914761]	13	55593135;55593501;55594705;55595468;55596841	55593357;55593601;55594830;55595614;55597694	+	5508	-0.405088	0.00260897	0.21433	9.06255	5.36304	-0.397336	-0.294233	1861	268	2173	1064	1805	28.1299	23.2007	30.6406	24.9198	33.1091	5.35139	5.07352	5.47471	5.17662	5.58647
Itga2	integrin alpha 2 [Source:MGI Symbol;Acc:MGI:96600]	13	114835912;114837093;114839496;114843415;114845833;114847944;114849319;114853702;114853872;114854420;114856131;114856658;114857279;114859528;114862274;114865311;114866156;114868202;114869194;114870488;114873254;114875058;114875459;114877621;114880549;114880931;114884436;114886580;114900415;114931876	114836565;114837209;114839585;114843528;114845937;114848054;114849421;114853785;114853948;114854512;114856272;114856740;114857389;114859679;114862413;114865447;114866359;114868345;114869339;114870626;114873330;114875223;114875609;114877769;114880676;114881045;114884527;114886689;114900532;114932041	-	13775	2.29766	0.0026227	0.21433	9.05296	0.849687	3.31627	0.0719163	26	57	34	22	34	0.135194	1.69747	0.164922	0.17725	0.214541	-0.788167	2.84172	-0.505386	-0.402636	-0.130105
Tmc5	transmembrane channel-like gene family 5 [Source:MGI Symbol;Acc:MGI:1921674]	7	118597297;118600184;118623003;118627154;118628753;118633736;118638129;118639920;118642208;118645272;118647798;118649442;118652510;118654917;118656759;118659538;118666535;118666827;118669167;118670659;118672175;118673423;118674617	118597544;118600307;118623818;118627257;118628842;118634268;118638228;118640007;118642456;118645423;118647942;118649597;118652661;118654995;118656856;118659630;118666610;118666960;118669340;118670737;118672279;118673465;118675085	+	13996	2.59203	0.00263549	0.21433	9.04406	0.677349	3.79182	-0.148445	41	55	20	13	12	0.208785	1.60406	0.0950081	0.102575	0.0741556	-0.139127	2.79026	-1.25831	-1.15001	-1.60726
Atp6v0c	ATPase, H+ transporting, lysosomal V0 subunit C [Source:MGI Symbol;Acc:MGI:88116]	17	24163866;24164699;24169206	24164608;24164882;24169429	-	6298	-0.416083	0.00264457	0.21433	9.03778	5.0765	-0.437969	-0.289114	1668	214	1663	877	1458	31.7841	23.3546	29.5612	25.8938	33.7147	5.19347	4.74899	5.0889	4.89785	5.27852
Ncapg2	non-SMC condensin II complex, subunit G2 [Source:MGI Symbol;Acc:MGI:1923294]	12	116405402;116405702;116407198;116412375;116413061;116414738;116415425;116419223;116420688;116423196;116424622;116425779;116426576;116427656;116429654;116430095;116434584;116437971;116438598;116438865;116439759;116439960;116440542;116442937;116444301;116447657;116450376;116452267;116460564	116405461;116405877;116407310;116412563;116413175;116414892;116415559;116419317;116420757;116423282;116424714;116425904;116426755;116427808;116429876;116430198;116434757;116438041;116438748;116439038;116439875;116440100;116440641;116443124;116444441;116447760;116450476;116452366;116463531	+	11761	1.05254	0.00265031	0.21433	9.03381	2.44326	1.72367	0.375226	170	100	221	145	122	0.564588	1.90207	0.684685	0.74616	0.491689	1.90202	3.65192	2.17967	2.30348	1.70308
Abcb11	ATP-binding cassette, sub-family B (MDR/TAP), member 11 [Source:MGI Symbol;Acc:MGI:1351619]	2	69238282;69243415;69245745;69248714;69257207;69259483;69261363;69265385;69265638;69273998;69277771;69282591;69284590;69285210;69286665;69287599;69289366;69291941;69296312;69299803;69303937;69306505;69308459;69323832;69325144;69327977;69329270;69342517	69239284;69243561;69245951;69248911;69257363;69259724;69261566;69265546;69265742;69274159;69277870;69282660;69284791;69285380;69286868;69287724;69289476;69292054;69296486;69299927;69304108;69306638;69308546;69324070;69325195;69327998;69329372;69342616	-	12863	1.66724	0.00265763	0.21433	9.02877	1.58487	2.55861	0.262741	61	76	96	57	60	0.273317	1.95027	0.401258	0.395725	0.326239	0.42945	3.25631	0.980384	0.960442	0.683267
Nphs1	nephrosis 1, nephrin [Source:MGI Symbol;Acc:MGI:1859637]	7	30460058;30460324;30460614;30460904;30461516;30461974;30462602;30462815;30463152;30463512;30463778;30465466;30465752;30466009;30467220;30467441;30467903;30470590;30470848;30471092;30474277;30474471;30477859;30481381;30481642;30481741;30481977;30482465;30486585;30486839	30460243;30460539;30460736;30461032;30461597;30462077;30462729;30462986;30463309;30463656;30463902;30465652;30465881;30466181;30467360;30467581;30468024;30470761;30471004;30471243;30474388;30474652;30477915;30481500;30481666;30481816;30482070;30482580;30486749;30488609	+	12233	1.28363	0.00270415	0.21647	8.99705	2.0533	1.98718	0.645835	76	81	162	118	114	0.294449	1.79732	0.5855	0.70837	0.535981	0.744771	3.34815	1.73264	2.00681	1.6055
Kif23	kinesin family member 23 [Source:MGI Symbol;Acc:MGI:1919069]	9	61917278;61918900;61919612;61919875;61921019;61923905;61924632;61924970;61925530;61926360;61927037;61927348;61927554;61929664;61931801;61932075;61935380;61936663;61937082;61937430;61944203;61945350;61946612	61917679;61918970;61919693;61919957;61921246;61924216;61924811;61925143;61925687;61926518;61927163;61927467;61927633;61929766;61931922;61932187;61935550;61936772;61937218;61937535;61944331;61945419;61946799	-	14391	2.65309	0.00271287	0.21647	8.99117	0.234242	3.73883	0.755376	10	39	16	18	24	0.0640367	1.43033	0.0955795	0.178601	0.186504	-2.13189	2.29505	-1.57264	-0.688404	-0.626807
Pcsk1n	proprotein convertase subtilisin/kexin type 1 inhibitor [Source:MGI Symbol;Acc:MGI:1353431]	X	7919822;7922048;7922908	7920044;7922514;7924410	+	1746	-0.399806	0.00272852	0.216572	8.98066	6.91823	-0.667618	-0.0911064	5768	656	6220	3616	5234	57.6868	37.5749	58.0306	56.0352	63.5232	6.98318	6.36476	6.99175	6.94127	7.12221
Slc22a29	solute carrier family 22. member 29 [Source:MGI Symbol;Acc:MGI:3605624]	19	8160168;8161502;8162649;8169155;8169930;8193401;8207006;8207264;8217764;8218272	8160614;8161705;8162757;8169369;8170045;8193521;8207174;8207418;8217867;8218839	-	13389	1.81916	0.00275704	0.21769	8.96166	1.00443	2.4054	1.24573	47	43	42	71	44	0.466862	2.44626	0.389185	1.09277	0.530385	0.0561169	2.43567	-0.203981	1.27601	0.238691
Adamts7	a disintegrin-like and metallopeptidase (reprolysin type) with thrombospondin type 1 motif, 7 [Source:MGI Symbol;Acc:MGI:1347346]	9	90162978;90171474;90173622;90174472;90177783;90178153;90179323;90180625;90185736;90186460;90186922;90188269;90188659;90189619;90190848;90191365;90191836;90192381;90193025;90195158;90195677;90195931;90197000;90199714	90163314;90171829;90173787;90174650;90177866;90178277;90179472;90180771;90185880;90186552;90187067;90188438;90188792;90189739;90191092;90191500;90191962;90192594;90194269;90195310;90195850;90196077;90197162;90200102	+	13274	1.82958	0.002791	0.219005	8.9393	1.17497	2.62196	0.740763	50	56	49	56	50	0.205131	1.31581	0.187531	0.355984	0.248931	0.144649	2.81622	0.0163133	0.935024	0.421819
Agbl2	ATP/GTP binding protein-like 2 [Source:MGI Symbol;Acc:MGI:2443254]	2	90782744;90783576;90783986;90788933;90789779;90791460;90793873;90797436;90801037;90803042;90805799;90807299;90807978;90809948;90810641;90811257;90813275;90815340	90782760;90783673;90784125;90789067;90789832;90791645;90793980;90797589;90801819;90803198;90805925;90807399;90808108;90810017;90810763;90811364;90813352;90816231	+	14216	2.64126	0.0028115	0.219005	8.92593	0.475918	3.7091	-0.434803	23	49	20	10	18	0.14571	1.77788	0.118197	0.0981622	0.138383	-0.962177	2.62383	-1.25831	-1.52007	-1.0353
Atp1b2	ATPase, Na+/K+ transporting, beta 2 polypeptide [Source:MGI Symbol;Acc:MGI:88109]	11	69599750;69601525;69602425;69602700;69603007;69603425;69605261	69601412;69601623;69602481;69602905;69603111;69603553;69605960	-	1265	-0.325011	0.00281726	0.219005	8.9222	7.27456	-0.33163	-0.190223	7015	1040	7791	4240	6807	51.9963	44.1491	53.8708	48.6959	61.2277	7.26553	7.02952	7.31662	7.17093	7.50129
Neurl3	neuralized homolog 3 homolog (Drosophila) [Source:MGI Symbol;Acc:MGI:2429944]	1	36264602;36268656;36269213;36273338	36266553;36268709;36269701;36273425	-	14742	2.82026	0.00285849	0.221071	8.89566	-0.217135	3.85796	1.13367	6	29	18	16	11	0.0509468	1.41028	0.142578	0.210507	0.113346	-2.8321	1.86853	-1.40693	-0.855765	-1.72927
Mmp17	matrix metallopeptidase 17 [Source:MGI Symbol;Acc:MGI:1346076]	5	129584214;129594544;129594954;129595405;129596562;129598659;129601933;129602102;129605515;129606276	129584448;129594676;129595083;129595688;129596738;129598758;129602015;129602254;129605772;129608211	+	7187	-0.41893	0.00288683	0.222124	8.87765	4.74825	-0.358511	-0.352727	1287	180	1449	668	1094	8.09035	6.48044	8.49714	6.50649	8.34553	4.81947	4.49947	4.89022	4.50525	4.86425
Polr2f	polymerase (RNA) II (DNA directed) polypeptide F [Source:MGI Symbol;Acc:MGI:1349393]	15	79141367;79144594;79146053;79151336;79151589	79141434;79144663;79146183;79151407;79151767	+	8452	-0.498603	0.00294689	0.222151	8.84006	4.25705	-0.722985	-0.261911	1026	101	1000	514	750	43.2747	24.3978	39.3461	33.5916	38.388	4.4926	3.66627	4.35536	4.12734	4.3198
Map3k6	mitogen-activated protein kinase kinase kinase 6 [Source:MGI Symbol;Acc:MGI:1855691]	4	133240818;133242818;133243053;133243311;133243675;133244982;133245506;133245778;133246258;133246630;133246875;133247080;133247202;133247414;133247581;133248013;133248388;133248792;133249662;133249930;133250208;133250649;133250924;133251342;133251611;133251859;133252055;133252400;133252652	133241431;133242957;133243076;133243501;133243843;133245088;133245676;133245890;133246417;133246792;133246982;133247129;133247297;133247501;133247714;133248140;133248524;133248897;133249819;133250122;133250346;133250805;133251100;133251447;133251773;133251971;133252128;133252476;133252928	+	13137	1.87229	0.00295004	0.222151	8.83811	1.38039	2.8486	0.157869	62	72	43	41	61	0.313829	2.08726	0.203042	0.321563	0.374695	0.452756	3.17839	-0.170375	0.487657	0.706984
Mcmdc2	minichromosome maintenance domain containing 2 [Source:MGI Symbol;Acc:MGI:3045334]	1	9908638;9911675;9911910;9912114;9915474;9916316;9916550;9919020;9920435;9924057;9930781;9932002;9933923;9936996;9940378	9908690;9911812;9912040;9912173;9915669;9916438;9916654;9919145;9920672;9924262;9930947;9932181;9934065;9937105;9940954	+	14635	2.74224	0.00295149	0.222151	8.83722	-0.115325	3.77905	1.25025	6	30	20	19	13	0.0515454	1.47606	0.160282	0.252915	0.135528	-2.8321	1.91732	-1.25831	-0.611483	-1.49478
Ermap	erythroblast membrane-associated protein [Source:MGI Symbol;Acc:MGI:1349816]	4	119175457;119179957;119180073;119180201;119181366;119182843;119183306;119183911;119185541;119187096;119187630;119188859;119189806	119178726;119179983;119180099;119180221;119181386;119182875;119183338;119184027;119185822;119187434;119187719;119188943;119190011	-	14112	2.80965	0.00295227	0.222151	8.83673	0.65271	4.01086	-1.64411	28	58	26	4	10	0.13494	1.60086	0.116889	0.0298693	0.0584831	-0.682824	2.86678	-0.886854	-2.78819	-1.86255
Tph1	tryptophan hydroxylase 1 [Source:MGI Symbol;Acc:MGI:98796]	7	46644641;46649947;46650891;46652858;46653741;46656860;46657208;46660337;46662007;46665176;46667263;46672112	46647600;46650080;46650986;46652984;46653876;46657056;46657275;46660516;46662190;46665308;46667377;46672537	-	13655	2.21769	0.00296084	0.222151	8.83144	0.953393	3.23478	-0.173625	36	61	42	21	29	0.166016	1.61109	0.180681	0.150054	0.162291	-0.324807	2.93945	-0.203981	-0.468949	-0.357184
Fbxo40	F-box protein 40 [Source:MGI Symbol;Acc:MGI:2443753]	16	36966073;36968827;36978749	36966285;36970743;36979136	-	14746	2.71051	0.00298527	0.222875	8.81645	-0.295211	3.57913	1.52153	17	25	9	22	9	0.148075	1.24715	0.0731294	0.296919	0.0951314	-1.38954	1.65496	-2.37353	-0.402636	-2.00942
Trf	transferrin [Source:MGI Symbol;Acc:MGI:98821]	9	103208876;103210495;103211812;103215193;103215814;103217363;103219223;103219802;103220893;103222051;103222935;103223584;103225043;103225961;103226838;103227896;103230174	103209078;103210678;103211996;103215257;103215943;103217533;103219255;103219892;103221044;103222228;103223113;103223639;103225175;103226137;103226946;103228068;103230286	-	1814	-0.662872	0.00302339	0.22461	8.7933	6.8634	-0.281866	-0.677111	6487	807	9183	2268	2631	61.0106	43.4688	80.5678	33.0511	30.0282	7.15264	6.6636	7.55377	6.26836	6.13
Gm16523	predicted gene, 16523 [Source:MGI Symbol;Acc:MGI:4360990]	2	39157486	39162235	-	14062	2.33071	0.00307023	0.226042	8.76526	0.472336	3.24655	0.680543	25	42	29	26	19	0.115435	1.11068	0.124914	0.186016	0.106463	-0.84387	2.40178	-0.731752	-0.164222	-0.958673
Zdbf2	zinc finger, DBF-type containing 2 [Source:MGI Symbol;Acc:MGI:1921134]	1	63200358;63207515;63263499;63273269;63275096;63277931;63280767;63290647;63294916;63302640	63200674;63207614;63263555;63273472;63275178;63277983;63280877;63290782;63295046;63314575	+	10817	0.956456	0.0030863	0.226042	8.75574	3.22424	1.77592	-0.205279	313	185	302	173	276	0.52292	1.77013	0.470667	0.447836	0.559562	2.78109	4.53898	2.62941	2.55778	2.87868
Slc17a3	solute carrier family 17 (sodium phosphate), member 3 [Source:MGI Symbol;Acc:MGI:2389216]	13	23839434;23842417;23845337;23846211;23846878;23852348;23855573;23855812;23856454;23856682;23857101;23857979;23858203	23839665;23842540;23845548;23846444;23846965;23852434;23855691;23855973;23856583;23856829;23857191;23858115;23860714	+	13997	2.42828	0.00309334	0.226042	8.75158	0.62434	3.47833	-0.0589022	32	51	28	16	17	0.164135	1.49819	0.133976	0.127161	0.105815	-0.492738	2.68147	-0.781623	-0.855765	-1.11623
Mtm1	X-linked myotubular myopathy gene 1 [Source:MGI Symbol;Acc:MGI:1099452]	X	71210767;71215006;71231391;71233072;71234852;71254251;71259725;71260570;71284601;71287152;71291749;71296164;71299568;71301734;71302501;71307700;71313646	71210952;71215147;71231461;71233144;71234946;71254361;71259826;71260810;71284684;71287301;71291937;71296349;71299774;71301826;71302614;71307876;71315295	+	9479	0.532734	0.00311844	0.226042	8.73684	3.86822	0.930331	0.298571	520	187	662	446	455	2.94625	6.06808	3.49897	3.91546	3.12842	3.5127	4.55449	3.76058	3.92273	3.59919
Vsnl1	visinin-like 1 [Source:MGI Symbol;Acc:MGI:1349453]	12	11325245;11332001;11386815;11436357	11326504;11332216;11386981;11436649	-	7437	-0.497418	0.00312535	0.226042	8.7328	4.65627	-0.316798	-0.491607	1010	175	1354	573	1257	11.4421	11.3544	14.3093	10.0582	17.2809	4.46993	4.45884	4.79242	4.28403	5.06457
Fgfr1	fibroblast growth factor receptor 1 [Source:MGI Symbol;Acc:MGI:95522]	8	25518759;25532250;25555508;25557731;25558071;25560720;25562138;25564340;25566711;25568188;25569639;25570141;25570710;25572338;25572719;25573123;25573546;25573745	25519429;25532428;25555774;25557820;25558243;25560843;25562328;25564484;25566913;25568333;25569760;25570251;25570900;25572460;25572789;25573260;25573651;25575718	+	9237	-0.542228	0.0031326	0.226042	8.72858	3.90864	-0.330589	-0.563775	785	104	908	327	521	3.42628	2.59974	3.69705	2.21148	2.75955	4.10651	3.70847	4.21618	3.47528	3.79448
Ecel1	endothelin converting enzyme-like 1 [Source:MGI Symbol;Acc:MGI:1343461]	1	87147655;87148226;87148625;87149134;87149496;87149784;87150477;87150606;87150900;87151135;87151449;87151983;87152819;87153120;87153301;87153518;87154204;87156020;87156248	87148086;87148302;87148720;87149199;87149620;87149851;87150528;87150664;87151003;87151209;87151547;87152205;87152943;87153212;87153411;87153586;87155088;87156136;87156356	-	14186	2.58374	0.00317651	0.227771	8.7032	0.465376	3.76314	0.154218	26	47	31	14	8	0.191038	1.97782	0.212482	0.159388	0.0713318	-0.788167	2.5638	-0.636903	-1.04512	-2.17294
Gm14379	predicted gene 14379 [Source:MGI Symbol;Acc:MGI:3649346]	X	7375925;7376524	7376283;7378042	+	15053	2.908	0.00319794	0.227771	8.69095	-1.12537	3.4102	2.40712	5	12	8	22	5	0.0583935	0.802636	0.0871565	0.398106	0.0708617	-3.0771	0.600444	-2.53523	-0.402636	-2.81694
Khdrbs1	KH domain containing, RNA binding, signal transduction associated 1 [Source:MGI Symbol;Acc:MGI:893579]	4	129703169;129712104;129713389;129713815;129719083;129720039;129720652;129722645;129725576;129727555;129730201;129741779	129704060;129712184;129713448;129716186;129719141;129720106;129720853;129722778;129725722;129727671;129730325;129742303	-	1766	-0.293025	0.00320187	0.227771	8.68871	6.9364	-0.204643	-0.241899	5931	892	6120	3213	4966	27.2025	23.4309	26.1847	22.8335	27.6398	7.02338	6.80807	6.96837	6.77081	7.04638
Ccdc175	coiled-coil domain containing 175 [Source:MGI Symbol;Acc:MGI:1921186]	12	72101292;72101928;72105804;72106654;72109076;72112169;72114259;72117885;72128275;72129086;72131068;72135961;72139897;72144766;72155567;72157423;72159751;72175056;72178527;72180765;72184827	72101420;72102056;72105987;72106697;72109178;72112321;72114338;72118023;72128406;72129221;72131139;72136071;72140033;72144847;72155676;72157545;72159979;72175191;72178638;72180850;72185029	-	14206	2.35308	0.00329331	0.233176	8.6374	0.318539	3.22867	0.899117	22	37	26	27	17	0.183466	1.76717	0.202266	0.348883	0.17204	-1.02518	2.21925	-0.886854	-0.110303	-1.11623
E130112N10Rik	NA	6	125231276;125238661	125231352;125239934	+	14874	2.80233	0.00331742	0.233785	8.62412	-0.428024	3.76414	1.16185	14	25	11	15	6	0.227281	2.32444	0.166588	0.377318	0.118204	-1.66251	1.65496	-2.09608	-0.947338	-2.56895
Map3k10	mitogen-activated protein kinase kinase kinase 10 [Source:MGI Symbol;Acc:MGI:1346879]	7	27656375;27657852;27658830;27659021;27661535;27663225;27664398;27664950;27668349;27673343	27656986;27658532;27658942;27659174;27661651;27663471;27664573;27665098;27668529;27674581	-	3163	-0.358584	0.00335749	0.235508	8.60224	6.23919	-0.493702	-0.145073	3717	457	4037	2151	2947	22.2195	15.6459	22.5121	19.9234	21.3781	6.3493	5.84333	6.36817	6.19195	6.29361
Pde6h	phosphodiesterase 6H, cGMP-specific, cone, gamma [Source:MGI Symbol;Acc:MGI:1925850]	6	136954523;136959226;136961165;136963193	136954579;136959394;136961205;136963483	+	2863	-0.323926	0.00341932	0.235644	8.56901	6.37798	-0.340079	-0.192758	4110	555	4146	2272	3377	161.546	124.937	152.02	138.371	161.077	6.49428	6.12358	6.4066	6.2709	6.49009
Nod2	nucleotide-binding oligomerization domain containing 2 [Source:MGI Symbol;Acc:MGI:2429397]	8	88647347;88652865;88660539;88663698;88670411;88670663;88672675;88674906;88675447;88681614;88684446;88686630;88687560	88647409;88653331;88660644;88665513;88670494;88670746;88672758;88674989;88675530;88681697;88684529;88687295;88688474	+	13708	2.07507	0.00343145	0.235644	8.56257	0.769058	2.96373	1.01852	27	45	57	43	20	0.12815	1.22323	0.252374	0.31623	0.115194	-0.734534	2.50116	0.232724	0.555947	-0.885911
Lsp1	lymphocyte specific 1 [Source:MGI Symbol;Acc:MGI:96832]	7	142460812;142471843;142477013;142484479;142486347;142488419;142488848;142489129;142489325;142489900;142490345;142490559;142494236	142460966;142472364;142477366;142484625;142486505;142488515;142488940;142489172;142489406;142490034;142490422;142490665;142494868	+	12311	1.40679	0.00343425	0.235644	8.56108	2.08462	2.32744	-0.0974168	110	102	155	70	81	0.92578	4.91653	1.21692	0.91284	0.827271	1.27585	3.68047	1.66909	1.25562	1.11417
Cdc6	cell division cycle 6 [Source:MGI Symbol;Acc:MGI:1345150]	11	98907889;98908151;98908637;98910187;98910578;98911388;98912159;98913875;98915088;98916954;98919203;98920673;98921116	98907981;98908319;98908830;98910471;98910777;98911563;98912265;98914014;98915188;98917018;98919405;98920813;98923942	+	13628	2.26888	0.0034389	0.235644	8.55862	1.0162	3.35902	-0.641302	28	66	51	15	30	0.130634	1.76355	0.221965	0.108436	0.169851	-0.682824	3.05298	0.0735346	-0.947338	-0.308819
Vav1	vav 1 oncogene [Source:MGI Symbol;Acc:MGI:98923]	17	57279100;57295982;57296552;57296700;57297049;57297246;57298772;57299101;57299842;57301181;57301861;57302074;57302265;57303015;57303834;57304824;57305280;57305459;57305663;57306107;57307034;57309452;57311784;57315244;57318628;57324642;57327651	57279401;57296098;57296610;57296768;57297157;57297341;57298840;57299204;57299941;57301276;57301929;57302160;57302350;57303147;57303943;57304925;57305377;57305481;57305708;57306243;57307099;57309483;57311900;57315331;57318742;57324793;57329236	+	13931	2.31734	0.00345147	0.235644	8.55198	0.64425	3.34879	0.322326	27	49	41	22	16	0.142078	1.47673	0.201262	0.179377	0.102171	-0.734534	2.62383	-0.238388	-0.402636	-1.20196
Zfp36l2	zinc finger protein 36, C3H type-like 2 [Source:MGI Symbol;Acc:MGI:107945]	17	84183928;84187644	84187156;84187947	-	1569	-0.345097	0.00345317	0.235644	8.55108	7.0486	-0.420917	-0.156504	6976	839	6298	3725	5353	43.3064	29.8299	36.4724	35.8306	40.3265	7.25749	6.7197	7.00973	6.98411	7.15464
Ncdn	neurochondrin [Source:MGI Symbol;Acc:MGI:1347351]	4	126743750;126746546;126747096;126748478;126749885;126751941;126752971	126745271;126746688;126747320;126748719;126750853;126752081;126753429	-	522	-0.349291	0.00347447	0.236029	8.53989	8.02159	-0.380637	-0.191679	13412	1700	13043	7163	10285	79.4812	57.6983	72.1047	65.7729	73.9644	8.2005	7.73843	8.05998	7.92739	8.09672
Lrrc9	leucine rich repeat containing 9 [Source:MGI Symbol;Acc:MGI:1925507]	12	72441866;72442249;72449320;72449648;72450677;72451225;72451963;72454045;72455983;72459833;72460791;72463325;72463833;72466858;72469169;72470223;72473797;72476043;72477203;72478656;72481428;72482894;72486171;72486995;72495565;72497049;72497787;72499579;72500726;72503457;72506286;72508971;72510336	72442168;72442470;72449400;72449866;72450817;72451288;72452033;72454227;72456138;72460014;72460922;72463501;72463950;72466990;72469291;72470326;72474210;72476162;72477394;72478781;72481562;72483071;72486391;72487117;72495695;72497239;72497926;72499715;72500943;72503525;72506426;72509042;72510565	+	12815	1.65542	0.00349965	0.236674	8.52674	1.66875	2.6031	-0.113941	74	84	78	47	75	0.309322	2.01095	0.304151	0.304409	0.380441	0.706503	3.40058	0.682314	0.683533	1.00361
Mab21l3	mab-21-like 3 (C. elegans) [Source:MGI Symbol;Acc:MGI:2446273]	3	101813076;101818623;101819366;101823240;101826731;101834994;101835921	101815252;101818817;101819544;101823531;101826871;101835264;101836223	-	14205	2.42018	0.00353782	0.238187	8.507	0.387776	3.39909	0.385824	25	42	21	19	19	0.154108	1.48278	0.120759	0.181476	0.14213	-0.84387	2.40178	-1.18938	-0.611483	-0.958673
Vill	villin-like [Source:MGI Symbol;Acc:MGI:1201781]	9	119052778;119057783;119058005;119058311;119060345;119061477;119061895;119062442;119062606;119063248;119063602;119065459;119065860;119066701;119067411;119068312;119069883;119070278;119070557;119071134	119052828;119057854;119058079;119058516;119060453;119061587;119062094;119062520;119062704;119063383;119063702;119065596;119066018;119066880;119067556;119068456;119070068;119070349;119070814;119071525	+	14277	2.73503	0.00357794	0.238343	8.48648	0.480787	3.87138	-1.29406	24	51	23	5	12	0.180577	2.19768	0.161434	0.0582912	0.109567	-0.901811	2.68147	-1.06066	-2.48398	-1.60726
Rnf26	ring finger protein 26 [Source:MGI Symbol;Acc:MGI:2388131]	9	44110781	44113051	-	9275	-0.506448	0.00360138	0.238343	8.47461	3.89512	-0.57768	-0.363817	722	87	798	373	631	6.97284	4.81211	7.18937	5.58165	7.39519	3.98588	3.45116	4.02997	3.66503	4.07067
2410016O06Rik	RIKEN cDNA 2410016O06 gene [Source:MGI Symbol;Acc:MGI:1919202]	12	83950608	83952953	+	9486	-0.595321	0.00360817	0.238343	8.47118	3.76861	-1.01507	-0.269544	745	60	698	372	570	6.96495	3.2126	6.08741	5.38873	6.46672	4.0311	2.91563	3.83692	3.66115	3.92408
Exoc3l4	exocyst complex component 3-like 4 [Source:MGI Symbol;Acc:MGI:1921363]	12	111417430;111418760;111421499;111422063;111423393;111425163;111425494;111425899;111426132;111427920;111428458;111428657;111429415;111430669	111417754;111418864;111421583;111422478;111424047;111425274;111425616;111425999;111426212;111428034;111428577;111428809;111429536;111431680	+	12070	1.19474	0.00361292	0.238343	8.46879	2.19114	1.90727	0.607895	92	86	218	129	99	0.572425	3.06459	1.26533	1.24366	0.747504	1.01908	3.4345	2.15999	2.13512	1.4026
Grin2c	glutamate receptor, ionotropic, NMDA2C (epsilon 3) [Source:MGI Symbol;Acc:MGI:95822]	11	115249169;115251009;115252583;115253208;115253698;115254053;115255273;115255686;115256043;115257337;115257773;115260734;115266079;115266420;115266990	115250707;115251241;115252770;115253368;115253927;115254178;115255426;115255851;115256254;115257451;115258371;115261244;115266313;115266591;115267243	-	11050	0.710165	0.00363237	0.238343	8.45902	2.9174	1.05543	0.525957	267	100	307	256	225	1.19632	2.56614	1.28319	1.77729	1.2234	2.55209	3.65192	2.65307	3.12245	2.58433
Pcdh8	protocadherin 8 [Source:MGI Symbol;Acc:MGI:1306800]	14	79766772;79768111;79768497	79767747;79768321;79771312	-	5831	-0.483453	0.00363497	0.238343	8.45772	5.22814	-0.857373	-0.141526	1978	181	1972	1099	1501	10.8375	5.67971	10.0792	9.33004	9.98004	5.43934	4.50746	5.33471	5.22331	5.32045
Rbbp8	retinoblastoma binding protein 8 [Source:MGI Symbol;Acc:MGI:2442995]	18	11633276;11657349;11660735;11672582;11677595;11693012;11696743;11705692;11715734;11718833;11720510;11721640;11722604;11725407;11727173;11732190;11734476;11738573;11740926;11742616	11633524;11657692;11660941;11672624;11677690;11693124;11696809;11705867;11715838;11718930;11720657;11722525;11722730;11725495;11727284;11732330;11734545;11738669;11741067;11743207	+	10771	0.728661	0.00369695	0.24042	8.42697	3.14097	1.25072	0.348715	307	131	409	259	220	1.7256	4.21713	2.14458	2.25571	1.50063	2.75321	4.04125	3.06643	3.13924	2.55195
Ano5	anoctamin 5 [Source:MGI Symbol;Acc:MGI:3576659]	7	51511029;51518817;51519433;51526198;51535448;51537722;51544791;51546662;51553830;51556158;51565481;51566263;51566489;51570267;51573000;51574678;51576504;51579485;51583713;51585323;51587638;51590563;51593624	51511250;51518860;51519467;51526251;51535489;51537835;51544859;51546946;51553943;51556270;51565615;51566368;51566549;51570418;51573074;51574900;51576673;51579582;51583843;51585528;51587816;51590668;51598707	+	14306	2.50958	0.00370769	0.24042	8.4217	0.331137	3.55482	0.205703	19	42	29	15	13	0.0533025	0.674818	0.075894	0.0652029	0.0442573	-1.23259	2.40178	-0.731752	-0.947338	-1.49478
Ccr5	chemokine (C-C motif) receptor 5 [Source:MGI Symbol;Acc:MGI:107182]	9	124121543;124124351	124121635;124127183	+	14923	2.73934	0.00371447	0.24042	8.41838	-0.599411	3.5573	1.68479	6	20	12	20	10	0.0449745	0.858596	0.0839097	0.232288	0.0909626	-2.8321	1.33404	-1.9751	-0.538456	-1.86255
Dct	dopachrome tautomerase [Source:MGI Symbol;Acc:MGI:102563]	14	118012790;118018592;118034238;118036451;118039610;118040461;118043008;118051484	118013203;118018793;118034373;118036630;118039776;118040561;118043307;118052246	-	10378	-1.07165	0.00385454	0.248233	8.3511	3.19176	-0.567548	-0.945533	501	51	889	145	161	4.8556	2.83086	8.03753	2.17748	1.89356	3.45905	2.68147	4.18569	2.30348	2.10231
5830418P13Rik	RIKEN cDNA 5830418P13 gene [Source:MGI Symbol;Acc:MGI:3604110]	9	103423578;103426577;103427150;103427689;103428398;103459819	103423629;103426815;103427386;103427787;103428506;103461260	+	15055	2.92561	0.0038681	0.248233	8.34472	-1.07926	3.71457	2.20453	9	14	3	18	6	0.0906305	0.807427	0.0281818	0.280857	0.0733214	-2.2777	0.821636	-3.83213	-0.688404	-2.56895
Myh15	myosin, heavy chain 15 [Source:MGI Symbol;Acc:MGI:3643515]	16	49057486;49061482;49064956;49069384;49070163;49071040;49078629;49081171;49081318;49091075;49092654;49096430;49100080;49101473;49109264;49110393;49113065;49114001;49116211;49117173;49119948;49131965;49137474;49138662;49141382;49142916;49145043;49153068;49153455;49155516;49159659;49163016;49165786;49171898;49172930;49176951;49182836;49186995;49195495;49196756;49198528	49057570;49061588;49065099;49069540;49070190;49071133;49078721;49081234;49081413;49091178;49092792;49096548;49100229;49101643;49109440;49110525;49113132;49114088;49116328;49117296;49120084;49132220;49137716;49138838;49141527;49143006;49145432;49153194;49153573;49155712;49160008;49163140;49165901;49172090;49173133;49177076;49183006;49187099;49195590;49196890;49199104	+	14257	2.61033	0.00388719	0.248402	8.33577	0.415862	3.87729	0.0813308	28	46	28	12	6	0.0968631	0.911385	0.0903596	0.0643225	0.0251883	-0.682824	2.53282	-0.781623	-1.26314	-2.56895
Nrxn2	neurexin II [Source:MGI Symbol;Acc:MGI:1096362]	19	6418738;6427805;6443631;6448255;6450528;6454979;6463824;6472258;6473318;6481110;6481672;6488784;6490067;6490534;6491484;6492836;6493336;6504875;6509778;6513716;6516923;6519249;6531268	6418972;6428778;6443648;6448284;6450599;6455280;6463847;6472419;6473756;6481496;6481875;6488810;6490186;6490915;6491674;6493009;6493455;6505056;6509949;6513805;6517248;6519327;6533217	+	1339	-0.317616	0.00400204	0.253053	8.28289	7.20705	-0.402472	-0.129698	7151	945	7601	4220	5950	23.5495	17.8234	23.3508	21.5332	23.7783	7.29323	6.89133	7.281	7.1641	7.30717
Zfp385b	zinc finger protein 385B [Source:MGI Symbol;Acc:MGI:2444734]	2	77410627;77413954;77414573;77415730;77450151;77476735;77503540;77519428;77703056;77719451;77720552;77816552	77412140;77414055;77414751;77415975;77450313;77476845;77503682;77519666;77703272;77719786;77720699;77816816	-	3708	-0.34684	0.00401166	0.253053	8.27853	6.03791	-0.347663	-0.220601	2818	437	3467	1764	2921	16.8731	14.9857	19.3652	16.3656	21.2242	5.94988	5.77877	6.1486	5.90584	6.28083
Tusc5	tumor suppressor candidate 5 [Source:MGI Symbol;Acc:MGI:3029307]	11	76679873;76694164;76696226	76680537;76694296;76698664	+	5022	-0.357506	0.0040374	0.253053	8.26692	5.54431	-0.397334	-0.216705	2345	301	2385	1261	1849	15.8888	11.6804	15.0748	13.2386	15.2031	5.68484	5.24101	5.60898	5.42164	5.62121
Vwf	Von Willebrand factor homolog [Source:MGI Symbol;Acc:MGI:98941]	6	125552948;125554453;125555350;125565783;125566130;125570500;125588417;125590179;125591150;125591634;125598482;125599252;125600630;125603324;125604130;125608102;125614035;125615960;125624539;125626235;125628341;125631097;125635555;125635868;125637380;125637967;125639263;125642035;125645637;125645842;125646253;125647745;125648782;125649117;125655032;125656616;125657000;125658716;125662965;125663504…	125553199;125554507;125555514;125565885;125566338;125570624;125588633;125590301;125591261;125591680;125598618;125599390;125600730;125603519;125604345;125608342;125614129;125616120;125624642;125626373;125628475;125631243;125635695;125635981;125637536;125638125;125639398;125643413;125645753;125645982;125646396;125647909;125648825;125649294;125655252;125656808;125657341;125658915;125663067;125663578…	+	10900	0.929944	0.00404292	0.253053	8.26444	3.14427	1.73546	-0.107237	358	170	300	175	205	0.888823	2.41727	0.694815	0.673212	0.617638	2.97466	4.41704	2.61984	2.57434	2.45023
Itgae	integrin alpha E, epithelial-associated [Source:MGI Symbol;Acc:MGI:1298377]	11	73090595;73103861;73110506;73111331;73111746;73112057;73112954;73113582;73114857;73115507;73116080;73117114;73118052;73118495;73119330;73120275;73121844;73123108;73125259;73126879;73129169;73130923;73131688;73132694;73133843;73133991;73138455;73138767;73140667;73145541;73147051	73090654;73103984;73110603;73111398;73111863;73112188;73113069;73113733;73115010;73115657;73116147;73117252;73118197;73118635;73119554;73120405;73121974;73123268;73125387;73126952;73129301;73131021;73131767;73132768;73133906;73134834;73138511;73138862;73140762;73145651;73147449	+	13581	2.0685	0.00404388	0.253053	8.26401	0.965204	3.06898	0.0918913	50	58	41	27	26	0.239858	1.59351	0.183478	0.200691	0.151358	0.144649	2.86678	-0.238388	-0.110303	-0.512844
5430416O09Rik	RIKEN cDNA 5430416O09 gene [Source:MGI Symbol;Acc:MGI:1918656]	4	43730034;43730580	43730164;43734534	+	14105	2.47964	0.00407109	0.253703	8.25183	0.528323	3.66279	0.121322	10	48	34	15	25	0.0536774	1.47563	0.17025	0.124757	0.162847	-2.13189	2.59413	-0.505386	-0.947338	-0.5687
1700020I14Rik	RIKEN cDNA 1700020I14 gene [Source:MGI Symbol;Acc:MGI:1913852]	2	119594296;119596259;119599588	119594434;119596511;119600744	+	3393	-0.328983	0.0041055	0.254795	8.23655	6.15239	-0.341175	-0.198631	3525	474	3858	1934	2642	49.9111	38.4379	50.9584	42.4303	45.3961	6.27279	5.89601	6.30275	6.03855	6.13602
Mroh7	maestro heat-like repeat family member 7 [Source:MGI Symbol;Acc:MGI:2685873]	4	106680417;106681860;106683909;106690215;106690974;106691515;106692277;106694315;106694991;106699722;106700127;106702483;106703015;106704131;106707459;106707751;106708471;106709587;106709958;106711253;106714080;106720375;106722507;106727755	106680882;106681922;106684011;106690337;106691129;106691694;106692417;106694429;106695128;106699912;106700265;106702637;106703191;106704243;106707594;106707855;106708566;106709716;106710037;106711336;106714144;106721553;106722541;106727930	-	11448	0.882903	0.00429007	0.265158	8.15677	2.6816	1.50927	0.282537	190	109	248	172	197	0.958856	3.15043	1.16753	1.34496	1.20646	2.06213	3.77617	2.34565	2.54943	2.3929
Palm3	paralemmin 3 [Source:MGI Symbol;Acc:MGI:1921587]	8	84021474;84024352;84026194;84026749;84027000;84028126;84028306	84021528;84024400;84026274;84026891;84027084;84028171;84030295	+	13176	1.91136	0.00434116	0.266842	8.1353	1.38202	2.97298	-0.291492	61	76	39	29	62	0.546299	3.89814	0.325823	0.402421	0.673814	0.42945	3.25631	-0.309767	-0.00815853	0.730317
Pole	polymerase (DNA directed), epsilon [Source:MGI Symbol;Acc:MGI:1196391]	5	110286319;110289233;110289782;110290226;110290405;110290959;110293260;110293715;110294509;110294892;110295228;110295518;110297006;110297348;110297733;110298241;110298892;110299100;110299289;110299773;110302008;110303575;110303855;110306327;110306767;110308936;110312007;110312734;110312906;110317790;110318226;110318616;110323538;110323930;110324160;110324421;110324680;110325084;110325512;110327702…	110286449;110289374;110289862;110290270;110290497;110291113;110293401;110293795;110294616;110295002;110295313;110295637;110297138;110297461;110297945;110298348;110299020;110299202;110299435;110299918;110302156;110303667;110303999;110306484;110306962;110309150;110312109;110312814;110313028;110317999;110318435;110318759;110323678;110324083;110324266;110324597;110324903;110325304;110325716;110327875…	+	11790	1.06611	0.0043758	0.266842	8.12089	2.44959	1.83787	0.129783	151	108	225	122	134	0.464556	1.90295	0.645742	0.581571	0.50028	1.73147	3.76288	2.2055	2.0548	1.83808
Prx	periaxin [Source:MGI Symbol;Acc:MGI:108176]	7	27499324;27504533;27504665;27504880;27507947;27515251	27499365;27504576;27504763;27505006;27508103;27520041	+	14535	2.5502	0.00437885	0.266842	8.11963	0.0214171	3.54005	0.71587	21	33	12	17	14	0.0875635	0.788064	0.0466768	0.109833	0.0708402	-1.09106	2.05452	-1.9751	-0.769659	-1.39043
Prlr	prolactin receptor [Source:MGI Symbol;Acc:MGI:97763]	15	10177238;10223906;10293651;10314165;10317503;10319175;10322386;10325271;10325867;10326476;10328281;10345658;10346410	10177871;10224096;10293710;10314273;10317635;10319344;10322555;10325412;10325966;10326545;10337020;10345782;10349180	+	13315	1.8844	0.00439585	0.266842	8.1126	1.20791	2.86584	0.197741	66	64	37	37	45	0.107905	0.59927	0.0564308	0.0937308	0.089281	0.542389	3.00864	-0.384863	0.34054	0.270873
Cntfr	ciliary neurotrophic factor receptor [Source:MGI Symbol;Acc:MGI:99605]	4	41657498;41658241;41658781;41661973;41663202;41663540;41669674;41670843;41675020;41686797;41695311;41696978	41658152;41658409;41658961;41662136;41663368;41663657;41669828;41671076;41675104;41686886;41695445;41697091	-	8016	-0.483538	0.00442302	0.266842	8.10144	4.44062	-0.304501	-0.468887	835	151	1197	498	1077	8.07839	8.36678	10.8031	7.46533	12.6445	4.19555	4.24613	4.61468	4.08174	4.84167
Efcab12	EF-hand calcium binding domain 12 [Source:MGI Symbol;Acc:MGI:2681834]	6	115810729;115812194;115814501;115815938;115817233;115820045;115822117;115823257;115837784	115811233;115812250;115814651;115816151;115817429;115820201;115822302;115823711;115838412	-	10404	0.617311	0.00442348	0.266842	8.10125	3.32963	0.972584	0.453185	310	128	480	330	309	2.66527	6.30279	3.84978	4.39617	3.22393	2.76722	4.00785	3.29714	3.48845	3.04143
Tlr4	toll-like receptor 4 [Source:MGI Symbol;Acc:MGI:96824]	4	66827811;66833894;66839229	66827921;66834060;66842796	+	13359	1.87886	0.00448359	0.269391	8.07678	1.13956	2.83025	0.330586	60	60	58	39	28	0.342162	1.95963	0.308549	0.344609	0.19377	0.405761	2.91563	0.257628	0.415973	-0.407228
Kdm6a	lysine (K)-specific demethylase 6A [Source:MGI Symbol;Acc:MGI:1095419]	X	18162667;18163384;18199158;18208736;18216938;18222757;18233860;18236661;18238841;18241702;18245966;18246197;18246975;18248270;18249753;18250707;18254004;18257836;18261523;18262230;18263948;18264086;18264562;18269148;18271845;18272948;18275035;18277376;18278626	18163172;18163447;18199266;18208785;18216996;18222877;18233914;18236695;18238934;18241828;18246064;18246416;18247109;18248359;18249854;18251102;18254782;18257965;18261628;18262435;18264012;18264160;18264710;18269262;18272032;18273089;18275161;18277563;18279358	+	2250	-0.389546	0.00454786	0.271335	8.051	6.67645	0.0506531	-0.737275	4916	910	5468	1948	4187	20.4787	21.7108	21.2489	12.5737	21.1662	6.75261	6.83689	6.80586	6.04896	6.80023
Myrf	myelin regulatory factor [Source:MGI Symbol;Acc:MGI:2684944]	19	10208271;10210599;10211708;10212146;10212442;10214059;10214760;10215017;10215742;10216061;10216420;10216618;10217420;10218148;10218464;10219038;10219522;10219795;10221178;10223117;10223317;10224372;10225449;10228653;10229020;10240559	10210465;10210673;10211813;10212220;10212529;10214310;10214927;10215105;10215810;10216149;10216492;10216778;10217529;10218259;10218664;10219128;10219632;10219871;10221373;10223240;10223567;10224651;10225510;10228916;10229107;10240748	-	13265	1.96415	0.00456696	0.271335	8.04341	1.31058	3.04	-0.398109	34	74	74	25	47	0.133233	1.66077	0.270509	0.151794	0.223501	-0.40633	3.21788	0.606794	-0.220234	0.333159
Arhgap30	Rho GTPase activating protein 30 [Source:MGI Symbol;Acc:MGI:2684948]	1	171388960;171397475;171400556;171401925;171402157;171403213;171403781;171404034;171404221;171404810;171407358;171407728	171389363;171397577;171400700;171402007;171402264;171403340;171403955;171404137;171404298;171405178;171407635;171410239	+	13899	2.35573	0.00456992	0.271335	8.04223	0.763948	3.43413	-0.793479	34	57	30	11	23	0.166193	1.5957	0.136795	0.083312	0.13643	-0.40633	2.84172	-0.683548	-1.38589	-0.687352
Ubb	ubiquitin B [Source:MGI Symbol;Acc:MGI:98888]	11	62551504;62552140	62551595;62553212	+	439	-0.332315	0.00459418	0.271705	8.03264	8.16686	-0.283593	-0.240516	14219	2003	13987	7628	12093	267.69	215.967	245.643	222.513	276.277	8.28479	7.97505	8.16079	8.01813	8.33034
Gm7120	predicted gene 7120 [Source:MGI Symbol;Acc:MGI:3648543]	13	119488039;119488860;119492634;119609192	119488200;119488994;119493015;119610459	+	10266	0.879034	0.00465426	0.274183	8.00911	3.50484	1.59937	0.373756	606	188	262	297	249	6.82647	12.129	2.75322	5.18396	3.40385	3.73335	4.56218	2.42475	3.33657	2.73034
Slc12a8	solute carrier family 12 (potassium/chloride transporters), member 8 [Source:MGI Symbol;Acc:MGI:2443672]	16	33518329;33518595;33534864;33540852;33550883;33590252;33606166;33608145;33617108;33624554;33646563;33649818;33658197;33662925	33518376;33518673;33535010;33541043;33551114;33590365;33606253;33608232;33617254;33625175;33646660;33649935;33658257;33664135	+	13932	2.10754	0.00468245	0.274771	7.99817	0.545306	2.94847	0.836393	33	40	27	34	25	0.223043	1.54838	0.170237	0.35607	0.205051	-0.448888	2.33151	-0.833279	0.219438	-0.5687
Sstr3	somatostatin receptor 3 [Source:MGI Symbol;Acc:MGI:98329]	15	78537015;78543803;78544136	78540585;78543949;78544345	-	13258	1.78887	0.00470286	0.274899	7.9903	1.22382	2.69147	0.250794	48	62	60	42	50	0.268015	1.98268	0.312525	0.36337	0.338794	0.0862352	2.96288	0.306182	0.522206	0.421819
Btg1	B cell translocation gene 1, anti-proliferative [Source:MGI Symbol;Acc:MGI:88215]	10	96617001;96618276	96617472;96622811	+	2136	-0.322556	0.00473752	0.275841	7.97701	6.72088	-0.40707	-0.136174	4723	672	5505	2997	4516	20.6844	16.8554	22.4905	20.3373	24.0009	6.69483	6.39952	6.81559	6.67042	6.90936
Atp1a2	ATPase, Na+/K+ transporting, alpha 2 polypeptide [Source:MGI Symbol;Acc:MGI:88106]	1	172271709;172275918;172276121;172278257;172278535;172278871;172279313;172279668;172279936;172280569;172284500;172284769;172285654;172285964;172286198;172287200;172289301;172290253;172290611;172291193;172293327;172293572;172297881	172274729;172276009;172276222;172278387;172278680;172278994;172279467;172279836;172280086;172280705;172284675;172284958;172285788;172286073;172286396;172287468;172289418;172290387;172290724;172291396;172293386;172293676;172298064	-	5631	-0.850973	0.00475557	0.275841	7.97012	5.24255	-0.501381	-0.626157	1431	218	3936	739	866	5.04023	4.39755	12.9325	4.03308	3.70149	4.97243	4.7757	6.33162	4.65093	4.5272
Cd19	CD19 antigen [Source:MGI Symbol;Acc:MGI:88319]	7	126408448;126409357;126409584;126410337;126410485;126410640;126410797;126411019;126411441;126411782;126412071;126413391;126413791;126414261;126414749	126409190;126409463;126409670;126410393;126410541;126410708;126410898;126411120;126411529;126411830;126412181;126413669;126413985;126414527;126414870	-	14423	2.58666	0.00485627	0.280603	7.9322	0.237233	3.70739	-0.179755	25	41	12	10	16	0.225088	2.11417	0.100788	0.139506	0.174816	-0.84387	2.36708	-1.9751	-1.52007	-1.20196
Itga11	integrin alpha 11 [Source:MGI Symbol;Acc:MGI:2442114]	9	62677855;62696884;62727606;62730711;62732082;62735269;62737369;62743926;62744482;62745906;62751505;62752244;62755172;62755570;62757605;62760288;62761531;62762807;62765760;62767596;62768527;62769247;62771345;62772960;62774077;62774298;62776613;62776854;62781936;62782628	62677996;62696995;62727706;62730802;62732196;62735396;62737517;62744070;62744647;62745976;62751649;62752392;62755312;62755773;62757735;62760454;62761673;62762917;62765845;62767803;62768625;62769323;62771434;62773050;62774190;62774384;62776723;62776949;62782049;62783979	+	13677	2.0072	0.00489014	0.281482	7.91962	0.835369	2.94787	0.471636	29	50	54	33	28	0.128832	1.27215	0.223788	0.227155	0.15095	-0.632904	2.65294	0.155324	0.1767	-0.407228
Ccdc172	coiled-coil domain containing 172 [Source:MGI Symbol;Acc:MGI:1922895]	19	58512002;58512312;58512617;58525848;58527272;58536561;58537262;58551428;58552852	58512066;58512436;58512702;58525964;58527437;58536662;58537364;58551515;58553085	+	14920	2.64635	0.00492216	0.282247	7.90782	-0.599421	3.48725	1.54172	14	20	10	19	6	0.28274	2.31331	0.188398	0.594559	0.147048	-1.66251	1.33404	-2.22815	-0.611483	-2.56895
Kdm5c	lysine (K)-specific demethylase 5C [Source:MGI Symbol;Acc:MGI:99781]	X	152233227;152237633;152239630;152240026;152242037;152244873;152245102;152246255;152248428;152248662;152253424;152253699;152261937;152262163;152266557;152266817;152267083;152267895;152268765;152269715;152270352;152270694;152271012;152271860;152272075;152272709	152233710;152237710;152239752;152240196;152242171;152244996;152245283;152246413;152248547;152248820;152253605;152253861;152262056;152262357;152266738;152266941;152267230;152268000;152269123;152269853;152270531;152270831;152271593;152271929;152272274;152279099	+	396	-0.377974	0.00497685	0.284302	7.88783	8.27486	-0.0799031	-0.537307	16756	2506	16282	6746	11303	33.3638	28.5779	30.2433	20.8129	27.3116	8.52164	8.29826	8.37998	7.84086	8.23288
Pbx1	pre B cell leukemia homeobox 1 [Source:MGI Symbol;Acc:MGI:97495]	1	168119364;168153527;168183530;168184956;168191278;168195748;168203347;168209351;168427869;168431314	168121480;168158824;168183619;168185068;168191437;168195883;168203537;168209595;168427942;168432169	-	2323	-0.295454	0.00505927	0.286223	7.85813	6.62648	-0.255113	-0.205927	4537	695	5127	2658	4071	10.7229	9.40741	11.3037	9.73371	11.6759	6.63687	6.44807	6.71297	6.49725	6.7597
Slc8a3	solute carrier family 8 (sodium/calcium exchanger), member 3 [Source:MGI Symbol;Acc:MGI:107976]	12	81197915;81202243;81204054;81204892;81209454;81214066;81216721;81314260;81332641	81199867;81202518;81204153;81205016;81209471;81214169;81216827;81316104;81333180	-	1438	-0.310763	0.00506019	0.286223	7.8578	7.13757	-0.357983	-0.147281	6885	926	6783	3961	5940	29.7959	22.9513	27.3836	26.5607	31.1952	7.23854	6.86203	7.11675	7.07273	7.30475
Hjurp	Holliday junction recognition protein [Source:MGI Symbol;Acc:MGI:2685821]	1	88258856;88267948;88269321;88270202;88272729;88275042;88277219;88277374	88266658;88268026;88269413;88270299;88272765;88275097;88277285;88277579	-	10675	0.813074	0.00508605	0.286223	7.84858	3.25954	1.54992	-0.0369779	272	170	388	209	307	0.706916	2.53041	0.940689	0.84164	0.968244	2.57882	4.41704	2.99047	2.83014	3.03207
Usp43	ubiquitin specific peptidase 43 [Source:MGI Symbol;Acc:MGI:2444541]	11	67854523;67875263;67876373;67879796;67880265;67881206;67883206;67887750;67891350;67893013;67897221;67898884;67904321;67913754;67921545	67856544;67875427;67876531;67880144;67880391;67881283;67883309;67887861;67891485;67893148;67897356;67898976;67904424;67913885;67922153	-	14456	2.69424	0.00508638	0.286223	7.84847	0.223797	3.94673	-0.474119	19	42	27	7	6	0.0933929	1.18237	0.123805	0.0533138	0.0357898	-1.23259	2.40178	-0.833279	-2.01906	-2.56895
Trim8	tripartite motif-containing 8 [Source:MGI Symbol;Acc:MGI:1933302]	19	46501648;46512723;46513108;46514453;46514622;46515059	46503013;46512818;46513341;46514484;46514737;46516455	+	4836	-0.390408	0.00511354	0.286681	7.83884	5.59868	-0.594035	-0.139507	2417	275	2365	1393	2077	16.3564	10.6583	14.9299	14.6064	17.0567	5.72846	5.11071	5.59684	5.56524	5.78894
Ctgf	connective tissue growth factor [Source:MGI Symbol;Acc:MGI:95537]	10	24595442;24595876;24596347;24596732;24597315	24595788;24596098;24596598;24596943;24598682	+	6754	-0.554695	0.00516574	0.288437	7.82048	4.87948	-0.53553	-0.358794	2071	174	1295	727	993	18.9102	9.09933	11.0307	10.2857	11.0031	5.50561	4.45058	4.72817	4.62732	4.72455
Cdh1	cadherin 1 [Source:MGI Symbol;Acc:MGI:88354]	8	106603368;106604287;106649001;106653507;106653764;106656824;106657740;106658191;106659590;106660796;106661885;106663747;106664196;106665394;106666187;106668406	106603542;106604407;106649224;106653650;106653919;106656968;106657915;106658319;106659772;106661040;106662030;106663971;106664423;106665524;106666330;106670246	+	13337	2.00148	0.00518312	0.288437	7.81441	1.26898	3.07082	-0.758537	60	74	43	19	43	0.2982	2.10635	0.199361	0.146316	0.259341	0.405761	3.21788	-0.170375	-0.611483	0.205775
Sepw1	selenoprotein W, muscle 1 [Source:MGI Symbol;Acc:MGI:1100878]	7	15917208;15919848;15920043;15920305;15920449;15922252	15917539;15919946;15920117;15920358;15920473;15922371	-	2500	-0.340794	0.00522531	0.289716	7.79976	6.53892	-0.457851	-0.131105	4325	574	4584	2661	4102	134.551	102.272	133.033	128.271	154.862	6.56784	6.17214	6.55148	6.49888	6.77065
Hif3a	hypoxia inducible factor 3, alpha subunit [Source:MGI Symbol;Acc:MGI:1859778]	7	17030993;17037134;17039558;17040969;17042589;17044377;17044855;17048614;17049000;17050549;17051133;17051922;17054682;17056260;17056577;17062356	17035965;17037215;17039669;17041240;17042690;17044567;17044967;17048761;17049106;17050757;17051245;17052006;17054827;17056450;17056679;17062427	-	12656	1.39068	0.00527439	0.291367	7.78287	1.71426	2.18434	0.398594	111	72	98	77	60	0.346847	1.28852	0.285664	0.372809	0.227517	1.28886	3.17839	1.01	1.39264	0.683267
Pcbp1	poly(rC) binding protein 1 [Source:MGI Symbol;Acc:MGI:1345635]	6	86524497	86526165	-	5978	-0.410585	0.00529784	0.291594	7.77486	5.19649	-0.409037	-0.281449	1517	236	1970	953	1709	19.9351	17.7619	24.1499	19.4047	27.2535	5.05661	4.89013	5.33324	5.01771	5.50764
Mrpl34	mitochondrial ribosomal protein L34 [Source:MGI Symbol;Acc:MGI:2137227]	8	71464926;71465250	71465067;71465753	+	6317	-0.392931	0.00536745	0.294351	7.75128	5.07108	-0.34316	-0.307947	1783	226	1569	856	1398	60.5353	43.945	49.6931	45.0311	57.5986	5.28964	4.82768	5.00498	4.86289	5.21791
Nphp3	nephronophthisis 3 (adolescent) [Source:MGI Symbol;Acc:MGI:1921275]	9	104002544;104004714;104005456;104008121;104009140;104011601;104015325;104016080;104018103;104020726;104021256;104022662;104023420;104024582;104025902;104029962;104031891;104033328;104034378;104035706;104036039;104037332;104038435;104039334;104040622;104041139;104041952	104003161;104004839;104005606;104008273;104009273;104011761;104015481;104016686;104018276;104020829;104021370;104022805;104023517;104024684;104025984;104030100;104032055;104033422;104034500;104035892;104036280;104037407;104038562;104039574;104040747;104041254;104043811	+	10529	0.627271	0.00546883	0.298824	7.71749	3.26693	1.07459	0.33447	310	132	423	292	311	1.05806	2.58028	1.34681	1.54423	1.28812	2.76722	4.05222	3.11493	3.3121	3.05073
Zfp442	zinc finger protein 442 [Source:MGI Symbol;Acc:MGI:3651999]	2	150407137;150408853;150410941;150411211;150451402	150408684;150409789;150411001;150411337;150451494	-	9181	0.440542	0.00552228	0.300655	7.69994	3.98915	0.504835	0.505795	640	156	633	577	544	5.07478	7.08444	4.68227	7.08916	5.23461	3.81205	4.29311	3.69599	4.29407	3.85676
Kynu	kynureninase (L-kynurenine hydrolase) [Source:MGI Symbol;Acc:MGI:1918039]	2	43555325;43562957;43581346;43589389;43599581;43600725;43602243;43604142;43628953;43631546;43634952;43671359;43672671;43679752;43681349	43555409;43563138;43581466;43589471;43599642;43600796;43602317;43604288;43629051;43631619;43636758;43671411;43672756;43680216;43683048	+	14519	2.68189	0.00558777	0.303126	7.67866	0.130034	3.9364	-0.191545	9	39	31	8	9	0.0386213	0.958499	0.124097	0.0531931	0.0468677	-2.2777	2.29505	-0.636903	-1.83289	-2.00942
Nlrp10	NLR family, pyrin domain containing 10 [Source:MGI Symbol;Acc:MGI:2444084]	7	108921853;108926853;108930120	108925994;108927154;108930158	-	14940	2.61587	0.00563371	0.304523	7.66388	-0.651175	3.41848	1.54668	13	19	8	19	8	0.0636011	0.532375	0.0365112	0.144031	0.0474962	-1.76633	1.26031	-2.53523	-0.611483	-2.17294
Col16a1	collagen, type XVI, alpha 1 [Source:MGI Symbol;Acc:MGI:1095396]	4	130047840;130049633;130051655;130051817;130052852;130053254;130054146;130054349;130055137;130055467;130055990;130056943;130057993;130058297;130058426;130058551;130058957;130059310;130059442;130059732;130060224;130060448;130060874;130061345;130061602;130061712;130062057;130064864;130065040;130065374;130066181;130066606;130066993;130067219;130067486;130068362;130068483;130068685;130072255;130072826…	130048083;130049739;130051729;130051934;130052975;130053520;130054226;130054474;130055190;130055493;130056025;130056969;130058055;130058338;130058470;130058586;130059019;130059354;130059537;130059770;130060268;130060483;130060984;130061380;130061637;130061795;130062101;130064899;130065084;130065505;130066216;130066713;130067115;130067272;130067527;130068397;130068536;130068753;130072281;130072885…	+	11409	0.976232	0.0056802	0.30594	7.64906	2.77118	1.79294	-0.145052	237	136	251	131	168	0.998467	3.28147	0.98645	0.855142	0.8589	2.38041	4.09526	2.36297	2.15727	2.16358
Myo3b	myosin IIIB [Source:MGI Symbol;Acc:MGI:2448580]	2	70039126;70039298;70095157;70096361;70105377;70105654;70108622;70126847;70189543;70217015;70232393;70233496;70234374;70237817;70238757;70244847;70245294;70251737;70252971;70254393;70255247;70256489;70257963;70281153;70286919;70289370;70313304;70314276;70315350;70330832;70348887;70349899;70425573;70426054;70426823	70039152;70039340;70095340;70096495;70105481;70105753;70108698;70126992;70189608;70217170;70232489;70233612;70234478;70237900;70238959;70244945;70245408;70251863;70253181;70254540;70255400;70256577;70258092;70281232;70286996;70289575;70313415;70314438;70315430;70330940;70348971;70349995;70425679;70426100;70429195	+	12275	1.25084	0.00571112	0.30651	7.63927	2.06338	2.08955	0.0409382	111	92	127	82	118	0.389149	1.84724	0.415348	0.445439	0.502022	1.28886	3.53172	1.38253	1.48311	1.65511
Slc25a23	solute carrier family 25 (mitochondrial carrier; phosphate carrier), member 23 [Source:MGI Symbol;Acc:MGI:1914222]	17	57043711;57047186;57052682;57053241;57053547;57053784;57055274;57056582;57058108;57059521	57045663;57047336;57052849;57053348;57053699;57053942;57055385;57056669;57058234;57059863	-	7246	-0.456756	0.00577769	0.306676	7.61837	4.71758	-0.650478	-0.216787	1161	145	1372	724	1229	7.57398	5.41756	8.34952	7.31833	9.72952	4.67087	4.18766	4.81147	4.62135	5.03208
Irf2bpl	interferon regulatory factor 2 binding protein-like [Source:MGI Symbol;Acc:MGI:2442463]	12	86880703	86884814	-	2375	-0.332436	0.0057882	0.306676	7.61509	6.58413	-0.466845	-0.113307	4880	588	4857	2777	3758	26.0289	17.9621	24.1669	22.9506	24.3243	6.742	6.2069	6.63493	6.56043	6.6443
Igsf21	immunoglobulin superfamily, member 21 [Source:MGI Symbol;Acc:MGI:2681842]	4	140026852;140027724;140028049;140028698;140034351;140037423;140067137;140107255;140157461;140246302	140027078;140027762;140028241;140028783;140034825;140037538;140067255;140107376;140157573;140246811	-	3653	-0.36623	0.00579037	0.306676	7.61441	6.04544	-0.579978	-0.103441	3209	377	3278	1939	2824	35.1908	23.678	33.5339	32.9472	37.5813	6.13731	5.56574	6.06774	6.04228	6.23211
Lysmd2	LysM, putative peptidoglycan-binding, domain containing 2 [Source:MGI Symbol;Acc:MGI:1917332]	9	75625732;75635386;75637212	75626037;75635717;75637773	+	8269	-0.426486	0.00579554	0.306676	7.6128	4.33432	-0.482138	-0.286329	940	124	1022	525	898	17.1805	12.98	17.4251	14.8679	19.9174	4.36635	3.96207	4.38674	4.15788	4.57952
Yipf3	Yip1 domain family, member 3 [Source:MGI Symbol;Acc:MGI:106280]	17	46248080;46248841;46249179;46250411;46250570;46250794;46251114;46251364;46251566	46248328;46249038;46249285;46250456;46250662;46250925;46251227;46251487;46252537	+	6044	-0.472409	0.00588296	0.308567	7.58581	5.15172	-0.675627	-0.194062	1394	192	1981	991	1734	15.0241	11.8514	19.9171	16.5493	22.6789	4.93465	4.59254	5.34128	5.07411	5.52858
BC048546	NA	6	128539822;128540262;128541004;128542835;128543251;128543932;128544925;128546249;128547157;128548604;128549783;128550719;128552153;128553245;128554340;128555068;128557500;128558283;128558994;128560616;128561473;128566244;128566915;128567809;128568702;128569932;128570432;128570810;128571966;128575540;128576144;128578145;128578734;128580323;128580943;128581448	128540019;128540349;128541103;128542903;128543341;128544056;128545134;128546460;128547322;128548684;128549939;128550800;128552329;128553328;128554391;128555186;128557629;128558511;128559096;128560763;128561643;128566393;128567060;128567863;128568929;128570090;128570541;128570921;128572083;128575624;128576312;128578165;128578786;128580479;128581126;128581606	-	13467	1.93873	0.00590769	0.308567	7.57825	1.08477	2.97138	0.0237677	30	61	47	29	54	0.140055	1.63098	0.204687	0.209776	0.305927	-0.584653	2.93945	-0.0432716	-0.00815853	0.532146
D130043K22Rik	RIKEN cDNA D130043K22 gene [Source:MGI Symbol;Acc:MGI:3036268]	13	24845131;24854410;24856652;24857921;24862638;24863594;24864733;24867089;24871254;24872219;24875909;24877935;24879596;24880770;24882541;24883741;24885578;24887836;24889824;24893361;24899621	24845299;24854555;24857427;24858110;24862736;24863691;24864820;24867181;24871386;24872447;24876032;24878067;24879744;24880921;24882679;24883900;24885720;24887958;24889914;24893452;24901270	+	11950	0.964902	0.00591666	0.308567	7.57551	2.24375	1.44986	0.593465	155	75	151	153	146	0.683052	1.8929	0.620747	1.04471	0.780769	1.76909	3.23722	1.63147	2.38082	1.96152
Wwc2	WW, C2 and coiled-coil domain containing 2 [Source:MGI Symbol;Acc:MGI:1261872]	8	47827606;47831612;47842865;47846147;47847394;47849306;47851905;47856184;47858730;47863853;47864052;47864505;47868172;47869779;47875229;47878828;47880101;47883494;47887072;47899436;47900653;47920589;47990066	47828784;47831739;47843107;47846239;47847558;47849489;47852026;47856348;47858922;47863939;47864132;47864634;47868791;47869868;47875471;47878901;47880247;47883623;47887151;47899512;47900856;47920698;47990551	-	2604	-0.297399	0.00592772	0.308567	7.57215	6.49444	-0.252553	-0.209636	4032	635	4910	2418	3629	17.5775	15.8545	19.9679	16.3333	19.1986	6.46664	6.31783	6.65058	6.36074	6.59391
Pop1	processing of precursor 1, ribonuclease P/MRP family, (S. cerevisiae) [Source:MGI Symbol;Acc:MGI:1914974]	15	34495311;34499289;34502311;34504959;34506419;34508120;34508604;34509763;34510332;34511914;34512732;34513090;34515842;34517827;34526163;34528883;34529863	34495415;34499432;34502478;34505134;34506667;34508207;34508791;34510019;34510425;34512025;34512851;34513179;34515957;34518018;34526317;34529230;34530653	+	10390	0.560261	0.0059431	0.308567	7.56747	3.33667	0.898599	0.388743	373	126	407	327	337	2.4111	4.66466	2.45423	3.27518	2.64352	3.03381	3.98514	3.05936	3.47528	3.16644
Prepl	prolyl endopeptidase-like [Source:MGI Symbol;Acc:MGI:2441932]	17	85063477;85065042;85065632;85066148;85068885;85070428;85071912;85075866;85076609;85078489;85081064;85081972;85083193;85088340;85090106	85064733;85065115;85065755;85066297;85069101;85070603;85072109;85076051;85076825;85078624;85081270;85082038;85083315;85088875;85090274	-	1724	-0.298101	0.00595495	0.308567	7.56389	6.9565	-0.311689	-0.160048	5548	840	6245	3449	5428	31.7128	27.4992	33.3001	30.5473	37.6518	6.92708	6.72142	6.99753	6.87306	7.17471
4930414L22Rik	NA	6	72438683	72440615	+	7896	-0.39628	0.00598478	0.308567	7.55488	4.48266	-0.39545	-0.291547	1071	145	1229	576	875	12.152	9.42257	13.0084	10.1266	12.048	4.5545	4.18766	4.65272	4.29156	4.54211
Robo3	roundabout homolog 3 (Drosophila) [Source:MGI Symbol;Acc:MGI:1343102]	9	37416045;37416697;37417326;37417691;37417919;37418486;37418840;37419118;37419669;37420017;37420138;37420888;37421406;37421819;37422115;37422530;37423182;37423890;37424327;37424633;37425207;37427026;37427378;37427755;37427990;37429035;37429488;37432842	37416399;37416920;37417502;37417801;37418070;37418698;37418978;37419312;37419808;37420059;37420161;37421073;37421577;37421940;37422340;37422651;37423348;37424055;37424408;37424838;37425378;37427150;37427505;37427893;37428110;37429192;37429814;37433175	-	12267	1.22139	0.00599498	0.308567	7.55181	2.0515	2.02757	0.160861	102	88	132	89	123	0.473365	2.33896	0.57146	0.639982	0.692706	1.16733	3.46764	1.43805	1.60093	1.71482
Dcx	doublecortin [Source:MGI Symbol;Acc:MGI:1277171]	X	143855842;143870607;143875755;143877239;143923089;143930941;143932897	143863607;143870704;143875892;143877341;143923429;143931326;143933219	-	12519	1.26613	0.00605799	0.310158	7.53297	1.82478	2.01434	0.331246	102	74	118	85	84	0.244361	1.01533	0.263711	0.315524	0.244207	1.16733	3.21788	1.27686	1.53478	1.16643
Grm6	glutamate receptor, metabotropic 6 [Source:MGI Symbol;Acc:MGI:1351343]	11	50850685;50851131;50853190;50853965;50855684;50856957;50857200;50859257;50859494;50862977;50864461	50850839;50851627;50853406;50854100;50855838;50857097;50857400;50859402;50860117;50863288;50866208	+	3266	-0.363294	0.00608437	0.310158	7.52514	6.20304	-0.515858	-0.126915	3107	438	4080	2120	3216	15.7305	12.7004	19.2698	16.631	19.759	6.09071	5.78207	6.38346	6.17101	6.41962
Rnf144a	ring finger protein 144A [Source:MGI Symbol;Acc:MGI:1344401]	12	26306794;26314020;26317649;26320952;26327278;26327503;26339306;26389394;26405319;26415101	26310789;26314109;26317796;26321159;26327338;26327607;26339451;26389575;26405392;26415262	-	8967	0.434792	0.00609802	0.310158	7.52111	4.09966	0.648492	0.388284	603	186	752	574	611	2.5571	4.51739	2.97485	3.77159	3.14427	3.7262	4.54676	3.94437	4.28655	4.02423
Kif20b	kinesin family member 20B [Source:MGI Symbol;Acc:MGI:2444576]	19	34922358;34924625;34928861;34929027;34929684;34931555;34934414;34934908;34935626;34936777;34936938;34937314;34938253;34939788;34940093;34941213;34942508;34947584;34949741;34951491;34952871;34954712;34955951;34957417;34959416;34966047;34968116;34969920;34972397;34972859;34974428;34975493	34922433;34924772;34928947;34929143;34929822;34931739;34934450;34935132;34935737;34936848;34937084;34937473;34938540;34939927;34940231;34941441;34942542;34947725;34950974;34951629;34952990;34954772;34956076;34957544;34959571;34966223;34968226;34970117;34972498;34973009;34974570;34975731	+	11004	0.800571	0.00613093	0.310158	7.51141	3.01781	1.49096	0.0467111	297	140	302	190	228	1.17095	3.1612	1.11072	1.16069	1.09085	2.70549	4.13706	2.62941	2.69282	2.60341
Stab2	stabilin 2 [Source:MGI Symbol;Acc:MGI:2178743]	10	86841210;86843501;86846030;86846868;86848025;86848934;86850557;86850778;86853545;86855100;86856546;86858108;86859744;86861368;86863448;86864992;86866611;86867148;86869022;86870191;86871812;86872597;86873824;86875480;86878830;86883784;86885628;86887772;86890729;86891605;86894004;86896498;86897940;86899792;86901572;86905516;86907138;86907333;86919016;86922082;86922867;86924397;86926597;86927817;869…	86841658;86843617;86846158;86846975;86848165;86849053;86850663;86850940;86853678;86855241;86856739;86858215;86859848;86861517;86863577;86865048;86866757;86867237;86869198;86870250;86871952;86872743;86873907;86875527;86878949;86883855;86885701;86887897;86890805;86891650;86894099;86896693;86898032;86899848;86901700;86905647;86907245;86907431;86919093;86922196;86923003;86924444;86926692;86927912;869…	-	11652	1.05118	0.00614463	0.310158	7.50739	2.60755	1.90893	-0.232961	200	128	221	107	148	0.539348	1.97693	0.555964	0.4471	0.484338	2.13598	4.00785	2.17967	1.86596	1.9811
Gda	guanine deaminase [Source:MGI Symbol;Acc:MGI:95678]	19	21391307;21396033;21397507;21400559;21409872;21412498;21414814;21417000;21419374;21422998;21425531;21428479;21434221;21472368	21395258;21396060;21397637;21400705;21409939;21412595;21414921;21417107;21419401;21423103;21425618;21428650;21434309;21472661	-	13245	1.76341	0.00614928	0.310158	7.50603	1.23615	2.7243	0.283621	78	62	41	42	42	0.31581	1.43769	0.154857	0.263488	0.206361	0.782051	2.96288	-0.238388	0.522206	0.172091
Gimap8	GTPase, IMAP family member 8 [Source:MGI Symbol;Acc:MGI:2685303]	6	48647234;48647361;48650186;48651061;48656042;48658723	48647285;48647527;48650843;48651103;48656668;48660875	+	14339	2.34404	0.00618843	0.311092	7.4946	0.244244	3.34451	0.231094	25	38	22	16	15	0.148193	1.29008	0.121654	0.146957	0.107901	-0.84387	2.25765	-1.12358	-0.855765	-1.29312
Piwil4	piwi-like RNA-mediated gene silencing 4 [Source:MGI Symbol;Acc:MGI:3041167]	9	14702358;14703025;14704906;14706209;14708862;14709912;14712270;14714843;14716021;14718236;14720037;14725865;14727329;14728644;14729875;14734443;14736810;14739391;14740458	14702474;14703172;14705059;14706279;14708965;14710112;14712342;14715027;14716210;14718353;14720160;14725976;14727478;14728724;14729996;14734657;14736941;14739454;14740733	-	13837	2.20598	0.00632537	0.315631	7.45519	0.770972	3.3704	-0.163074	30	54	54	17	14	0.249517	2.57227	0.418976	0.219084	0.141304	-0.584653	2.76382	0.155324	-0.769659	-1.39043
Map1a	microtubule-associated protein 1 A [Source:MGI Symbol;Acc:MGI:1306776]	2	121289602;121290720;121295454;121298597;121298906;121299269;121307515;121307932	121289872;121290821;121295542;121298679;121299046;121307372;121307735;121310832	+	1996	-0.305905	0.00632911	0.315631	7.45413	6.80597	-0.324242	-0.163077	5376	751	5253	3104	4885	9.89838	7.91933	9.02252	8.8554	10.9148	6.88164	6.55986	6.74799	6.72102	7.02266
Il17rd	interleukin 17 receptor D [Source:MGI Symbol;Acc:MGI:2159727]	14	27039001;27076351;27082655;27087399;27088006;27091789;27091929;27093397;27094178;27094776;27095903;27099483;27101277	27039229;27076408;27082780;27087517;27088126;27091833;27092080;27093462;27094232;27094886;27096087;27100425;27107286	+	12247	1.13374	0.00634149	0.315631	7.45061	2.01846	1.81052	0.414703	130	77	149	108	90	0.346866	1.17666	0.370868	0.446502	0.291412	1.51605	3.27516	1.61229	1.87934	1.26558
Fsd2	fibronectin type III and SPRY domain containing 2 [Source:MGI Symbol;Acc:MGI:2444310]	7	81534354;81537131;81540312;81542040;81544960;81545857;81548847;81549904;81551897;81552963;81559093;81559553;81566841	81535248;81537307;81540444;81542173;81545110;81545991;81549002;81550025;81551919;81553193;81559188;81560134;81566981	-	14261	2.44213	0.00640337	0.317662	7.43313	0.41449	3.5297	-0.83601	24	46	26	8	16	0.176876	1.94159	0.17875	0.0913541	0.143095	-0.901811	2.53282	-0.886854	-1.83289	-1.20196
Slc47a2	solute carrier family 47, member 2 [Source:MGI Symbol;Acc:MGI:3588190]	11	61301631;61302701;61303921;61307532;61308866;61309961;61310735;61312790;61313644;61325797;61328528;61329761;61336216;61336815;61338017;61342439;61342617	61302439;61302755;61304015;61307664;61308935;61310036;61310843;61312857;61313757;61325894;61328625;61329805;61336258;61336963;61338085;61342540;61342860	-	13143	1.5373	0.00653463	0.323111	7.39663	1.20544	2.14278	0.91448	57	47	64	74	54	0.525939	2.48372	0.550879	1.05797	0.604647	0.332266	2.5638	0.398648	1.3355	0.532146
Nefm	neurofilament, medium polypeptide [Source:MGI Symbol;Acc:MGI:97314]	14	68119545;68122821;68123740	68121384;68122945;68125004	-	4523	-0.37884	0.00659451	0.323589	7.38022	5.73862	-0.130189	-0.445272	2311	413	2510	1227	2642	15.6923	16.0613	15.8992	12.9096	21.7705	5.66377	5.6973	5.68267	5.38221	6.13602
Myo1f	myosin IF [Source:MGI Symbol;Acc:MGI:107711]	17	33555707;33575791;33576434;33576613;33578093;33578260;33579867;33580159;33581958;33582240;33583685;33583890;33585593;33586116;33588103;33590828;33592921;33594021;33594223;33597941;33598143;33601051;33601659;33601942;33602526;33604257;33604550;33607299	33555856;33575928;33576523;33576707;33578180;33578349;33579998;33580293;33582090;33582436;33583765;33583976;33585679;33586283;33588188;33590909;33593027;33594119;33594367;33598055;33598312;33601196;33601805;33602090;33602609;33604452;33604719;33607764	+	14054	2.20975	0.00659712	0.323589	7.37951	0.505848	3.23131	0.151041	22	44	24	19	31	0.125885	1.44194	0.128108	0.168456	0.215258	-1.02518	2.46879	-1.00037	-0.611483	-0.262023
Rasal3	RAS protein activator like 3 [Source:MGI Symbol;Acc:MGI:2444128]	17	32390661;32391336;32392046;32392398;32393523;32393741;32394038;32395075;32395822;32396348;32397310;32397494;32398021;32398917;32399085;32399290;32403056	32391235;32391399;32392203;32392788;32393641;32393942;32394274;32395219;32395966;32396884;32397408;32397620;32398091;32398978;32399163;32399429;32403581	-	14735	2.48897	0.00660866	0.323589	7.37636	-0.274456	3.42657	0.945523	15	26	18	17	8	0.089472	0.888204	0.100158	0.157118	0.0579073	-1.56567	1.71139	-1.40693	-0.769659	-2.17294
Ttk	Ttk protein kinase [Source:MGI Symbol;Acc:MGI:1194921]	9	83834689;83835771;83839200;83839726;83843081;83843628;83843884;83844047;83845913;83847135;83850572;83853087;83854803;83857318;83862162;83862448;83863445;83865078;83868043;83868576;83869183;83871985	83834759;83835924;83839413;83839832;83843224;83843742;83843956;83844141;83845997;83847252;83850708;83853175;83854929;83857410;83862319;83862599;83863569;83865158;83868219;83868660;83869493;83872390	+	14617	2.42086	0.00673691	0.326547	7.34181	-0.164792	3.35773	1.05358	13	27	24	20	9	0.0914737	1.08808	0.157536	0.218054	0.0768498	-1.76633	1.76569	-1.00037	-0.538456	-2.00942
Lrrc36	leucine rich repeat containing 36 [Source:MGI Symbol;Acc:MGI:2448585]	8	105413622;105425257;105426758;105427640;105431525;105443734;105446208;105449381;105452007;105455194;105457427;105458396;105461018;105463743	105413710;105425384;105426950;105427823;105431613;105443861;105446256;105449827;105452299;105455359;105457575;105458519;105461132;105464086	+	14046	2.14496	0.00675017	0.326547	7.33827	0.453544	3.11207	0.56032	35	40	30	25	15	0.307302	2.01141	0.245716	0.34011	0.159822	-0.364993	2.33151	-0.683548	-0.220234	-1.29312
Cbx6	chromobox 6 [Source:MGI Symbol;Acc:MGI:3512628]	15	79823898;79833512;79833702;79833915;79834143	79828978;79833578;79833767;79833958;79834333	-	1671	-0.321146	0.00676467	0.326547	7.33441	6.97323	-0.489831	-0.0770538	6053	757	6393	3725	5152	24.3637	17.4507	24.0045	23.2317	25.165	7.05275	6.57134	7.03132	6.98411	7.09943
Agbl1	ATP/GTP binding protein-like 1 [Source:MGI Symbol;Acc:MGI:3646469]	7	76229887;76318080;76320113;76325024;76335231;76385479;76409150;76413526;76414647;76418654;76419805;76421840;76422149;76424655;76425840;76433353;76444840;76589369;76698709;76720081;76766291;76886093;77124479	76229937;76318143;76320259;76325155;76335324;76385516;76409358;76413691;76414711;76418770;76420385;76421923;76422235;76424803;76425927;76433497;76444993;76589549;76698838;76720212;76766467;76886250;77124698	+	14750	2.51884	0.00677554	0.326547	7.33153	-0.260657	3.49121	0.778176	11	27	12	15	16	0.0716113	1.00669	0.0728762	0.151308	0.126403	-1.99948	1.76569	-1.9751	-0.947338	-1.20196
Cdk14	cyclin-dependent kinase 14 [Source:MGI Symbol;Acc:MGI:894318]	5	4803385;4888837;4894028;4922127;4949532;5010833;5036426;5092958;5103792;5135319;5195278;5227164;5248983;5373458;5380035	4806731;4888980;4894167;4922175;4949595;5010926;5036546;5093081;5103854;5135413;5195357;5227258;5249228;5373489;5380251	-	1429	-0.308014	0.00678012	0.326547	7.33031	7.1596	-0.174686	-0.280421	6314	1062	6788	3648	6669	28.1984	27.1636	28.2799	25.2439	36.1433	7.11365	7.05972	7.11781	6.95398	7.47175
Dlgap3	discs, large (Drosophila) homolog-associated protein 3 [Source:MGI Symbol;Acc:MGI:3039563]	4	127169271;127193075;127194562;127199673;127200264;127214306;127214683;127215298;127233535;127234968;127235385;127236150	127169365;127193157;127195713;127199878;127200336;127214519;127214996;127215383;127234019;127235059;127235528;127237022	+	4024	-0.30874	0.00680007	0.326547	7.32503	5.91413	-0.288662	-0.207261	2927	415	2958	1623	2497	16.8186	13.6571	15.8556	14.45	17.4114	6.00462	5.70426	5.91957	5.78567	6.05459
Rplp2	ribosomal protein, large P2 [Source:MGI Symbol;Acc:MGI:1914436]	7	141447650;141447908;141448726;141451004;141451232	141447707;141448031;141448774;141451102;141451342	+	8922	-0.457395	0.00684316	0.326547	7.31368	4.06843	-0.0907582	-0.637677	836	136	883	344	683	41.5774	38.7377	40.9664	26.5089	41.2211	4.19727	4.09526	4.17592	3.54834	4.18486
Anln	anillin, actin binding protein [Source:MGI Symbol;Acc:MGI:1920174]	9	22331214;22334002;22337932;22339002;22350920;22351876;22352214;22352783;22353330;22356052;22358120;22358613;22360410;22360822;22362686;22363990;22368386;22372156;22373141;22374927;22376137;22380050;22382171;22388970	22333173;22334174;22338039;22339088;22351032;22351897;22352252;22352839;22353378;22356178;22358302;22358748;22360557;22360967;22362921;22364100;22368512;22372263;22373331;22375140;22376522;22380355;22382327;22389206	-	12759	1.40785	0.00686887	0.326547	7.30694	1.64583	2.23239	0.266821	98	71	76	67	76	0.396494	1.64517	0.28684	0.420017	0.37314	1.10985	3.15823	0.645048	1.19266	1.02263
Tulp4	tubby like protein 4 [Source:MGI Symbol;Acc:MGI:1916092]	17	6106830;6138148;6176829;6185137;6198672;6201700;6206891;6213384;6214635;6219368;6222304;6224152;6229335;6231712;6236226	6106996;6139156;6176957;6185298;6198852;6201834;6207057;6213608;6214869;6219512;6222448;6224245;6229478;6234224;6240637	+	493	-0.320241	0.00688959	0.326547	7.30153	8.07951	-0.335234	-0.175705	13327	1814	13168	7489	11334	29.6356	23.1026	27.3159	25.8039	30.5852	8.19133	7.83207	8.07374	7.9916	8.23683
Drc1	dynein regulatory complex subunit 1 [Source:MGI Symbol;Acc:MGI:2685906]	5	30341663;30342668;30345491;30347056;30348663;30350401;30355139;30355612;30356265;30358463;30359568;30360001;30363003;30363955;30364388;30366494	30341751;30342780;30345674;30347193;30348749;30350523;30355278;30355746;30356497;30358575;30359657;30360087;30363274;30364098;30364490;30366708	+	13096	1.60042	0.00690019	0.326547	7.29877	1.33839	2.45869	0.296551	61	62	61	51	63	0.590418	3.43688	0.550776	0.764859	0.739977	0.42945	2.96288	0.32986	0.800747	0.753279
2900005J15Rik	RIKEN cDNA 2900005J15 gene [Source:MGI Symbol;Acc:MGI:1914511]	5	25100975	25103007	+	13924	2.09169	0.00690726	0.326547	7.29693	0.579636	3.09522	0.733757	15	42	34	30	37	0.161824	2.59505	0.342174	0.501482	0.484397	-1.56567	2.40178	-0.505386	0.0403238	-0.00924552
Bard1	BRCA1 associated RING domain 1 [Source:MGI Symbol;Acc:MGI:1328361]	1	71027535;71031359;71046678;71047640;71053613;71065479;71067108;71074543;71088109;71089471;71102668	71030852;71031456;71046770;71047772;71053721;71065651;71067188;71075480;71088251;71089527;71102972	-	13237	1.70726	0.00697757	0.328492	7.27873	1.23205	2.62568	0.208431	45	61	76	42	46	0.181161	1.40646	0.285418	0.261989	0.224728	-0.00607425	2.93945	0.645048	0.522206	0.302352
Cd86	CD86 antigen [Source:MGI Symbol;Acc:MGI:101773]	16	36603869;36606531;36607054;36615236;36618330;36620704;36628970;36665948	36605338;36606571;36607147;36615356;36618626;36621039;36629019;36666077	-	14361	2.4398	0.00699197	0.328492	7.27503	0.293763	3.54135	-0.528452	27	42	21	9	13	0.233233	2.07788	0.169224	0.120462	0.136276	-0.734534	2.40178	-1.18938	-1.66801	-1.49478
Eln	elastin [Source:MGI Symbol;Acc:MGI:95317]	5	134702596;134704530;134705288;134705741;134706365;134706566;134707510;134707821;134707972;134710107;134711062;134712406;134712550;134713995;134715247;134715684;134716428;134716992;134718021;134718989;134719133;134721617;134722035;134722464;134724919;134725769;134726468;134728390;134729128;134729271;134729645;134731065;134732533;134736303;134737164;134739510;134747157	134703824;134704580;134705317;134705785;134706415;134706604;134707650;134707883;134708073;134710145;134711220;134712465;134712690;134714054;134715348;134715731;134716517;134717045;134718167;134719048;134719222;134721664;134722079;134722505;134724990;134725798;134726539;134728437;134729190;134729432;134729746;134731100;134732562;134736335;134737199;134739572;134747254	-	10271	0.644866	0.00706536	0.329284	7.25628	3.45419	1.23871	0.114322	406	167	482	283	300	2.3551	5.54808	2.60823	2.54361	2.1118	3.15599	4.39136	3.30313	3.26697	2.99883
Pcdhgc3	NA	18	37806410;37825021;37833265;37839903	37808977;37825079;37833353;37841872	+	4678	-0.314401	0.00706822	0.329284	7.25555	5.68225	-0.231184	-0.261426	2393	368	2589	1332	2159	11.2003	9.86458	11.3041	9.65991	12.2627	5.71407	5.53089	5.72737	5.50065	5.84479
Itpr3	inositol 1,4,5-triphosphate receptor 3 [Source:MGI Symbol;Acc:MGI:96624]	17	27057304;27073098;27083530;27085089;27086839;27087146;27087591;27088952;27089262;27089616;27089830;27091311;27091493;27091814;27093175;27094795;27095464;27095887;27097962;27098314;27098974;27099600;27101105;27101583;27102767;27103833;27104074;27104525;27105494;27106206;27107230;27107610;27107817;27110480;27110831;27111198;27111464;27111665;27111857;27113491;27113744;27114080;27114395;27114847;271…	27057674;27073168;27083651;27085175;27086997;27087244;27087674;27089098;27089357;27089666;27089972;27091410;27091653;27091955;27093336;27094967;27095583;27096069;27098213;27098458;27099115;27099799;27101234;27101640;27102932;27103997;27104148;27104650;27105616;27106406;27107481;27107735;27107942;27110600;27111021;27111346;27111572;27111755;27112026;27113665;27113925;27114280;27114505;27114942;271…	+	11428	0.861548	0.00707604	0.329284	7.25357	2.70194	1.54583	0.141224	193	114	267	159	191	0.470855	1.59286	0.607655	0.601047	0.565472	2.08468	3.84083	2.45198	2.43623	2.34835
Tppp3	tubulin polymerization-promoting protein family member 3 [Source:MGI Symbol;Acc:MGI:1915221]	8	105467492;105468156;105468440;105471280	105468024;105468309;105468633;105471422	-	3319	-0.297554	0.00715289	0.329284	7.23417	6.19505	-0.260481	-0.20612	3674	513	3617	1969	2898	78.6917	62.929	72.2693	65.3457	75.3244	6.33251	6.01007	6.2097	6.06443	6.26943
Tubb4a	tubulin, beta 4A class IVA [Source:MGI Symbol;Acc:MGI:107848]	17	57080066;57085992;57086231;57087457	57081747;57086102;57086339;57087782	-	6613	-0.419643	0.00716029	0.329284	7.23231	4.9565	-0.506871	-0.232564	1317	187	1585	836	1492	12.9646	10.5429	14.5552	12.7515	17.8234	4.8527	4.55449	5.01961	4.8288	5.31177
Esrrb	estrogen related receptor, beta [Source:MGI Symbol;Acc:MGI:1346832]	12	86361117;86421644;86470146;86488547;86505815;86506349;86514281;86518821	86361538;86421964;86470555;86488663;86505925;86506510;86514550;86521628	+	266	-0.418865	0.00716917	0.329284	7.23009	8.58817	-0.659734	-0.110932	18252	2112	21441	11420	15751	86.6292	57.4105	94.9324	83.9849	90.7213	8.64502	8.05149	8.77706	8.6003	8.71161
Slc6a15	solute carrier family 6 (neurotransmitter transporter), member 15 [Source:MGI Symbol;Acc:MGI:2143484]	10	103367808;103369372;103389027;103393391;103393901;103394990;103400182;103404285;103404627;103408203;103409653;103416633;103418023	103368153;103369468;103389341;103393548;103394027;103395171;103400292;103404526;103404819;103408395;103409812;103416795;103419379	+	5563	-0.350326	0.00717818	0.329284	7.22783	5.35335	-0.256584	-0.304346	1851	290	2144	1037	1739	11.1408	9.99661	12.0379	9.671	12.7016	5.34362	5.18731	5.45533	5.13955	5.53274
Wdr95	WD40 repeat domain 95 [Source:MGI Symbol;Acc:MGI:1923042]	5	149528679;149532660;149544742;149552419;149563216;149564358;149566363;149573989;149579054;149580616;149580805;149581828;149583087;149584457;149588070;149593095;149594474;149595250;149596316;149597500;149599204;149606289;149611496	149528771;149532706;149544859;149552488;149563308;149564426;149566468;149574140;149579156;149580722;149580884;149581882;149583132;149584516;149588235;149593190;149594532;149595391;149596355;149597588;149599397;149606386;149611894	+	13661	1.9033	0.00718351	0.329284	7.2265	0.833374	2.81997	0.328798	36	49	50	32	30	0.31812	2.47986	0.412167	0.438147	0.321704	-0.324807	2.62383	0.0452077	0.132659	-0.308819
Pnkd	paroxysmal nonkinesiogenic dyskinesia [Source:MGI Symbol;Acc:MGI:1930773]	1	74285034;74285842;74287092;74332610;74347385;74347652;74348763;74349308;74349714;74350617;74351537;74351758	74285137;74286010;74287453;74332791;74347500;74347764;74348821;74349400;74349877;74350703;74351652;74353692	+	6254	-0.453007	0.00728392	0.330648	7.20159	5.07624	-0.727012	-0.150856	1428	176	1771	970	1623	8.94849	6.31652	10.3528	9.41835	12.3421	4.96941	4.46706	5.17965	5.04322	5.43316
Sptbn4	spectrin beta, non-erythrocytic 4 [Source:MGI Symbol;Acc:MGI:1890574]	7	27356383;27359743;27359935;27361567;27362396;27364071;27365564;27366408;27366600;27367600;27369189;27370402;27371874;27372097;27374146;27375373;27391433;27394158;27396118;27396489;27397951;27402736;27404168;27407111;27408243;27414658;27416705;27417958;27418371;27418565;27418988;27423709;27426826;27428184;27433048;27434206;27442395;27446463	27357450;27359785;27360108;27361859;27362468;27364690;27365760;27366492;27366738;27367844;27369569;27370606;27372004;27372375;27374235;27375597;27391696;27394506;27396198;27396553;27398041;27402938;27404918;27407248;27409176;27414808;27417007;27418116;27418488;27418752;27419100;27423824;27426906;27428275;27433221;27434357;27442581;27446589	-	2792	-0.295056	0.00731253	0.330648	7.19455	6.41323	-0.274103	-0.189149	3816	591	4367	2317	3635	9.21241	8.17139	9.83476	8.66707	10.6492	6.38722	6.21424	6.48152	6.29919	6.59629
Catsperg1	catsper channel auxiliary subunit gamma 1 [Source:MGI Symbol;Acc:MGI:2443617]	7	29181532;29182033;29182237;29184679;29184995;29185188;29185437;29189810;29189947;29190213;29190437;29190727;29191535;29195214;29195828;29196975;29197214;29198113;29198349;29200117;29202264;29204767;29206329;29206554;29206805;29210480;29210642;29213916	29181926;29182132;29182329;29184768;29185090;29185251;29185593;29189866;29190027;29190331;29190635;29190789;29191748;29195323;29195939;29197104;29197264;29198220;29198408;29200254;29202435;29204922;29206401;29206680;29206949;29210533;29210925;29214033	-	13538	1.75532	0.00732883	0.330648	7.19056	0.876562	2.5175	0.762452	46	44	50	48	32	0.282922	1.5499	0.286876	0.457437	0.238839	0.0253564	2.46879	0.0452077	0.713742	-0.216696
Faim2	Fas apoptotic inhibitory molecule 2 [Source:MGI Symbol;Acc:MGI:1919643]	15	99497005;99510582;99512496;99512781;99513349;99513917;99514400;99520302;99520709;99521169;99524701;99527580	99500297;99510635;99512591;99512868;99513386;99513956;99514450;99520355;99520773;99521272;99524899;99528165	-	1300	-0.292832	0.00733077	0.330648	7.19008	7.24104	-0.357653	-0.118444	7176	992	7588	4328	6259	33.7164	26.694	33.2584	31.5085	35.6871	7.29826	6.96135	7.27853	7.20056	7.38021
Bmx	BMX non-receptor tyrosine kinase [Source:MGI Symbol;Acc:MGI:1101778]	X	164192842;164196895;164200774;164203190;164205168;164208007;164208865;164213482;164218330;164220373;164231202;164232195;164234902;164239363;164240929;164246136;164248083;164249013;164258048	164193810;164197052;164200892;164203254;164205384;164208178;164208939;164213609;164218409;164220427;164231255;164232266;164235077;164239427;164241048;164246217;164248187;164249159;164258193	-	13377	1.83367	0.00733675	0.330648	7.18862	1.16394	2.82605	-0.292887	54	64	54	27	41	0.39413	2.67528	0.367667	0.305345	0.363142	0.254826	3.00864	0.155324	-0.110303	0.137601
Cplx1	complexin 1 [Source:MGI Symbol;Acc:MGI:104727]	5	108518554;108525392;108548506;108549889	108520326;108525567;108548609;108550027	-	3054	-0.307975	0.00735821	0.330648	7.18338	6.3028	-0.319135	-0.17702	3733	532	3804	2170	3417	37.3514	30.4863	35.5063	33.6427	41.4898	6.35549	6.06253	6.28241	6.20464	6.50707
Hmga1	high mobility group AT-hook 1 [Source:MGI Symbol;Acc:MGI:96160]	17	27556574;27559533;27560916;27561461;27562438	27557066;27559703;27561011;27561511;27563672	+	11259	-0.802158	0.00739328	0.330648	7.17485	2.65959	-0.806887	-0.671531	385	33	360	134	231	4.1271	2.02601	3.6	2.22572	3.00499	3.07944	2.05452	2.88253	2.18987	2.62224
Spock1	sparc/osteonectin, cwcv and kazal-like domains proteoglycan 1 [Source:MGI Symbol;Acc:MGI:105371]	13	57421195;57426091;57430289;57436110;57440321;57444307;57512692;57556680;57587619;57696110;57700217;57907401;57908192	57423193;57429485;57430426;57436172;57440542;57444423;57512806;57556806;57587733;57696156;57700223;57907587;57908332	-	8553	-0.413	0.00739775	0.330648	7.17376	4.23472	-0.20219	-0.455847	887	140	1018	434	768	2.91536	2.63536	3.12127	2.21024	3.06321	4.28266	4.13706	4.38108	3.8834	4.35401
Abca1	ATP-binding cassette, sub-family A (ABC1), member 1 [Source:MGI Symbol;Acc:MGI:99607]	4	53030789;53035337;53036262;53036873;53038157;53038619;53040719;53041539;53042314;53042664;53044115;53045775;53046030;53048956;53050289;53050935;53059257;53060333;53061487;53062390;53065901;53067031;53068687;53069792;53070076;53071823;53072898;53074220;53075131;53075447;53076891;53077943;53079571;53080766;53081922;53083717;53084384;53085096;53085993;53089799;53090254;53092729;53095585;53107006;531…	53034083;53035580;53036354;53036976;53038291;53038760;53040825;53041601;53042434;53042793;53044238;53045919;53046145;53049133;53050458;53051009;53059362;53060365;53061581;53062579;53065999;53067155;53068835;53069905;53070124;53072025;53072970;53074440;53075268;53075589;53077022;53078114;53079684;53080970;53082143;53083939;53084560;53085301;53086190;53089915;53090393;53092969;53095677;53107182;531…	-	4006	0.314688	0.00744874	0.330648	7.16144	5.97469	0.549433	0.239544	2800	656	2720	1956	1962	5.9855	8.03137	5.42409	6.47877	5.08966	5.94064	6.36476	5.79857	6.05487	5.70677
Cmtm3	CKLF-like MARVEL transmembrane domain containing 3 [Source:MGI Symbol;Acc:MGI:2447162]	8	104340594;104343758;104344777;104345272;104346732	104340895;104343913;104344872;104345392;104347672	+	13172	1.54488	0.00745678	0.330648	7.1595	1.18382	2.20486	0.824685	59	48	71	68	44	0.800756	3.73107	0.898923	1.43001	0.724684	0.381676	2.59413	0.547441	1.21395	0.238691
D630003M21Rik	RIKEN cDNA D630003M21 gene [Source:MGI Symbol;Acc:MGI:3606579]	2	158182533;158186120;158195748;158200154;158200961;158203073;158204660;158205701;158208413;158210139;158211620;158213363;158215828;158216433;158220398;158229084	158183558;158186287;158196653;158200366;158201083;158203211;158204808;158205799;158208529;158210222;158211713;158213486;158216010;158217777;158220595;158229224	-	12535	1.26374	0.00747334	0.330648	7.15553	1.82488	2.05557	0.210446	92	76	115	78	95	0.39495	1.86858	0.46054	0.518836	0.494909	1.01908	3.25631	1.23984	1.41119	1.34331
Ddx60	DEAD (Asp-Glu-Ala-Asp) box polypeptide 60 [Source:MGI Symbol;Acc:MGI:2384570]	8	61928087;61939999;61940291;61940603;61942292;61945852;61948812;61950427;61954498;61956115;61958045;61958561;61963584;61969453;61972155;61974035;61975759;61977884;61979257;61982482;61983801;61984080;61987352;61988040;61989810;61994376;61998632;62000551;62009942;62012271;62017141;62017742;62021288;62023150;62024849;62033375;62035042;62037035	61928276;61940106;61940357;61940792;61942633;61945968;61948973;61950585;61954639;61956270;61958150;61958676;61963741;61969705;61972321;61974193;61975908;61978003;61979352;61982597;61983943;61984189;61987456;61988168;61989934;61994534;61998779;62000703;62010046;62012471;62017245;62017883;62021409;62023297;62024991;62033526;62035104;62037701	+	12192	1.1615	0.00749356	0.330648	7.15068	2.09534	1.9609	0.172823	125	88	175	94	87	0.457386	1.84416	0.597347	0.532945	0.386313	1.45964	3.46764	1.84371	1.67956	1.21686
Penk	preproenkephalin [Source:MGI Symbol;Acc:MGI:104629]	4	4133536;4138006	4134507;4138445	-	9595	-1.1671	0.00749828	0.330648	7.14955	3.61309	-0.322117	-1.07512	339	73	1570	160	237	5.26568	6.49413	22.7494	3.85085	4.46736	2.89607	3.19827	5.00589	2.44526	2.65918
Hrk	harakiri, BCL2 interacting protein (contains only BH3 domain) [Source:MGI Symbol;Acc:MGI:1201608]	5	118169764;118184478	118170128;118189478	+	14267	2.25833	0.00753366	0.331239	7.14111	0.313594	3.27432	0.209611	23	39	18	17	25	0.0940084	0.91295	0.0686321	0.107664	0.124001	-0.962177	2.29505	-1.40693	-0.769659	-0.5687
Pltp	phospholipid transfer protein [Source:MGI Symbol;Acc:MGI:103151]	2	164839518;164840114;164840321;164840495;164844435;164844595;164846594;164846740;164851513;164852473;164852617;164854266;164854927;164856704;164856887;164857584	164839828;164840190;164840384;164840537;164844502;164844759;164846653;164846916;164851604;164852536;164852680;164854421;164855055;164856803;164856997;164857708	-	8358	-0.447436	0.00756776	0.331771	7.13301	4.29884	-0.285982	-0.428745	1116	138	1059	462	669	13.553	9.5983	11.9973	8.69352	9.85929	4.61386	4.11631	4.43802	3.97355	4.155
Por	P450 (cytochrome) oxidoreductase [Source:MGI Symbol;Acc:MGI:97744]	5	135689214;135715872;135728662;135729399;135730229;135730844;135731093;135731563;135732483;135732686;135733502;135733773;135734027;135734383;135734621;135734813	135689252;135716063;135728710;135729527;135730378;135730968;135731182;135731661;135732599;135732804;135733683;135733922;135734297;135734528;135734706;135735325	+	2230	-0.278928	0.00765711	0.333813	7.11196	6.67345	-0.211023	-0.20951	5116	737	5046	2727	3991	45.6683	37.6787	42.0192	37.7182	43.2329	6.81013	6.53271	6.69	6.53422	6.73107
Alkbh5	alkB, alkylation repair homolog 5 (E. coli) [Source:MGI Symbol;Acc:MGI:2144489]	11	60537683;60547688;60553714;60554238	60539195;60547768;60553869;60558512	+	1128	-0.303108	0.00765859	0.333813	7.11162	7.36421	-0.362457	-0.126689	8545	1078	8249	4692	6267	31.106	22.4747	28.0124	26.465	27.6847	7.55015	7.08129	7.39903	7.31706	7.38206
Smpd3	sphingomyelin phosphodiesterase 3, neutral [Source:MGI Symbol;Acc:MGI:1927578]	8	106252548;106255605;106257383;106257586;106259620;106259864;106264603;106288133;106337812	106255360;106255767;106257446;106257675;106259775;106259939;106266124;106288219;106337988	-	4956	-0.333299	0.00771352	0.335238	7.09881	5.56975	-0.401296	-0.173392	2187	304	2457	1316	1999	9.31751	7.41768	9.76499	8.68737	10.335	5.58422	5.25531	5.65188	5.48322	5.73372
Gal3st4	galactose-3-O-sulfotransferase 4 [Source:MGI Symbol;Acc:MGI:1916254]	5	138264925;138270768;138271279	138266306;138271071;138272754	-	14295	2.20443	0.00779963	0.338006	7.07891	0.251216	3.14912	0.430871	21	36	28	20	18	0.145662	1.43012	0.181176	0.214951	0.151512	-1.09106	2.17979	-0.781623	-0.538456	-1.0353
Cntnap3	contactin associated protein-like 3 [Source:MGI Symbol;Acc:MGI:3588199]	13	64737591;64740546;64740814;64745709;64746737;64748433;64751677;64757205;64758249;64761919;64764125;64771956;64772669;64778790;64781726;64785219;64787703;64792299;64793229;64794164;64799067;64858598;64887693;64903747	64738668;64740617;64741035;64745796;64746870;64748657;64751916;64757423;64758419;64762046;64764281;64772156;64772788;64778896;64781897;64785359;64787964;64792445;64793413;64794367;64799214;64858791;64887803;64903888	-	13283	1.69061	0.00786147	0.33971	7.06476	1.16857	2.59261	0.339801	72	57	53	44	36	0.324393	1.47081	0.222757	0.307166	0.196829	0.667191	2.84172	0.128573	0.588917	-0.0484177
Srbd1	S1 RNA binding domain 1 [Source:MGI Symbol;Acc:MGI:1925836]	17	85984665;85988325;86000321;86001431;86003847;86051086;86057676;86098512;86099205;86102843;86109227;86115193;86119914;86120650;86126111;86127716;86130114;86136164;86139069;86142360;86145121	85985483;85988509;86000473;86001607;86003953;86051168;86057767;86098619;86099295;86103000;86109334;86115296;86120049;86120746;86126249;86127833;86130280;86136535;86139249;86142439;86145175	-	6463	0.401401	0.0078997	0.339887	7.05607	5.10196	0.797964	0.139379	1399	416	1366	974	1189	8.69226	14.8031	7.91738	9.37682	8.96488	4.93981	5.70774	4.80515	5.04915	4.98435
Sfmbt2	Scm-like with four mbt domains 2 [Source:MGI Symbol;Acc:MGI:2447794]	2	10370451;10372436;10380185;10381023;10393265;10401989;10404438;10437947;10439867;10445685;10456905;10461325;10523945;10530491;10542933;10547431;10556219;10557568;10568361;10575336;10577529;10577815;10579135;10580544;10590430	10370552;10372616;10380235;10381066;10393406;10402083;10404678;10439137;10440113;10445782;10457006;10461472;10524027;10530614;10543046;10547473;10556292;10557710;10568470;10575511;10577627;10578131;10579392;10580672;10595253	+	11576	0.8842	0.00791065	0.339887	7.05359	2.59985	1.56923	0.162433	207	107	191	149	196	0.49694	1.47116	0.427743	0.554244	0.571002	2.18551	3.74947	1.96963	2.34267	2.38557
C2	complement component 2 (within H-2S) [Source:MGI Symbol;Acc:MGI:88226]	17	34862602;34863179;34863345;34863624;34863863;34864045;34864308;34864512;34864729;34866518;34872367;34873462;34875888;34876154;34876334;34879882;34881572;34881950	34863031;34863228;34863474;34863715;34863939;34864210;34864425;34864606;34864869;34866607;34872507;34873600;34876021;34876255;34876510;34880067;34881796;34882100	-	13705	1.79418	0.00799669	0.341804	7.03422	0.707439	2.49462	0.950714	41	38	39	48	31	0.340104	1.80532	0.301793	0.616951	0.31206	-0.139127	2.25765	-0.309767	0.713742	-0.262023
Ddx11	DEAD/H (Asp-Glu-Ala-Asp/His) box helicase 11 [Source:MGI Symbol;Acc:MGI:2443590]	17	66123520;66126173;66129857;66130458;66130677;66133217;66134085;66135822;66136289;66138087;66139028;66139398;66140189;66140351;66143188;66143426;66143650;66144178;66147668;66147992;66148654;66149031;66149213;66149968;66150331;66150574;66150803	66123692;66126320;66130103;66130462;66130834;66133262;66134192;66135909;66136494;66138239;66139074;66139477;66140233;66140418;66143226;66143546;66143772;66144290;66147740;66148095;66148803;66149099;66149313;66150052;66150409;66150728;66152168	+	11057	0.685585	0.00800059	0.341804	7.03334	2.92333	1.12619	0.389365	301	106	285	235	221	1.59077	3.20842	1.40508	1.92438	1.41736	2.72477	3.73593	2.54595	2.9991	2.55849
Ywhaz	tyrosine 3-monooxygenase/tryptophan 5-monooxygenase activation protein, zeta polypeptide [Source:MGI Symbol;Acc:MGI:109484]	15	36770262;36775239;36775416;36776246;36790684;36793479;36794145;36796811	36772777;36775334;36775579;36776369;36790988;36793675;36794538;36796929	-	2042	-0.269106	0.00802981	0.342083	7.02681	6.78837	-0.176407	-0.221165	5190	816	5460	2924	4592	29.0754	26.1813	28.5342	25.3815	31.2182	6.83085	6.6796	6.80375	6.63484	6.93343
2410004I01Rik	RIKEN cDNA 2410004I01 gene [Source:MGI Symbol;Acc:MGI:1916989]	11	102958300;102961809;102964021	102958899;102962028;102964154	-	14499	2.40215	0.00809595	0.343755	7.01213	0.0648562	3.48691	0.344291	12	34	15	14	24	0.275882	4.47676	0.321698	0.498713	0.669576	-1.8782	2.0975	-1.66323	-1.04512	-0.626807
Mrc1	mannose receptor, C type 1 [Source:MGI Symbol;Acc:MGI:97142]	2	14229414;14238126;14244118;14248807;14257004;14261189;14266350;14270139;14271264;14276287;14279836;14288987;14292519;14293446;14294800;14304111;14305316;14306464;14307887;14308679;14309968;14315234;14316842;14319101;14321773;14325228;14327787;14328420;14329883;14330922	14229573;14238527;14244291;14248971;14257117;14261335;14266535;14270296;14271374;14276402;14279984;14289186;14292646;14293533;14294944;14304152;14305479;14306531;14307987;14308821;14310082;14315400;14316944;14319333;14321938;14325377;14327900;14328584;14329924;14332023	+	14018	2.49354	0.00812264	0.343755	7.00623	0.650044	4.07362	-0.523081	12	54	60	8	7	0.0494906	1.27549	0.230839	0.0511226	0.0350338	-1.8782	2.76382	0.306182	-1.83289	-2.3574
Daam2	dishevelled associated activator of morphogenesis 2 [Source:MGI Symbol;Acc:MGI:1923691]	17	49456022;49459053;49460607;49462141;49463926;49464463;49469373;49469660;49471963;49473286;49474109;49476448;49479666;49480430;49480724;49482927;49485377;49486444;49488187;49488945;49489994;49493821;49494375;49496125;49498706;49564203	49458747;49459223;49460738;49462201;49464033;49464631;49469461;49469766;49472047;49473392;49474252;49476555;49479965;49480614;49480782;49483065;49485494;49486510;49488290;49489055;49490327;49493915;49494449;49496214;49498931;49564337	-	12364	1.23259	0.00814351	0.343755	7.00164	1.99292	2.09613	-0.0916846	120	89	119	72	104	0.435386	1.84938	0.402769	0.404769	0.457904	1.40094	3.48393	1.28899	1.29611	1.47346
Dkk2	dickkopf homolog 2 (Xenopus laevis) [Source:MGI Symbol;Acc:MGI:1890663]	3	132085292;132173784;132174969;132177870	132086254;132173934;132175124;132180304	+	14171	2.28607	0.00819376	0.343755	6.99063	0.447093	3.35531	-0.53174	30	45	25	11	18	0.177592	1.52566	0.138057	0.100896	0.129307	-0.584653	2.50116	-0.942496	-1.38589	-1.0353
Plcb2	phospholipase C, beta 2 [Source:MGI Symbol;Acc:MGI:107465]	2	118707517;118709538;118710203;118710727;118710921;118711093;118711336;118711682;118711931;118712129;118712367;118713129;118713735;118714624;118715363;118715598;118717027;118717212;118717395;118718190;118718510;118718794;118719114;118719355;118719660;118723128;118723305;118723456;118723668;118724388;118725017;118728238	118709202;118709624;118710260;118710822;118710997;118711255;118711546;118711729;118712003;118712223;118712471;118713228;118713899;118714778;118715487;118715682;118717123;118717327;118717557;118718274;118718592;118718951;118719260;118719521;118719760;118723203;118723358;118723535;118723808;118724456;118725094;118728438	-	13793	2.14246	0.00819511	0.343755	6.99033	0.842931	3.31051	-0.576331	55	57	23	14	24	0.234459	1.39163	0.0914635	0.0924728	0.124155	0.281104	2.84172	-1.06066	-1.04512	-0.626807
Pask	PAS domain containing serine/threonine kinase [Source:MGI Symbol;Acc:MGI:2155936]	1	93309437;93310768;93312796;93314281;93316785;93317021;93319960;93320494;93320775;93324202;93325364;93327216;93330755;93331559;93334543;93335610;93337345;93342526	93310249;93310914;93312929;93314480;93316919;93317146;93320127;93320675;93322222;93324355;93325532;93327476;93330889;93331699;93334713;93335845;93337580;93342788	-	9110	0.411014	0.00822797	0.343755	6.98317	4.0322	0.512716	0.450378	611	163	740	577	547	2.61786	3.99978	2.95769	3.83056	2.84406	3.7452	4.3564	3.92117	4.29407	3.86469
Map1lc3a	microtubule-associated protein 1 light chain 3 alpha [Source:MGI Symbol;Acc:MGI:1915661]	2	155276364;155276958;155277098;155277475	155276646;155277013;155277204;155278073	+	3232	-0.326254	0.0082286	0.343755	6.98303	6.22034	-0.470766	-0.106451	3648	455	3713	2165	3072	76.5646	54.6926	72.6966	70.4065	78.2424	6.32227	5.837	6.24749	6.20131	6.35354
Itpripl1	inositol 1,4,5-triphosphate receptor interacting protein-like 1 [Source:MGI Symbol;Acc:MGI:1920588]	2	127138769;127142524;127143215	127142214;127142590;127143457	-	13799	1.98856	0.00827709	0.344825	6.97252	0.748652	2.9909	0.0885617	39	49	46	24	21	0.227734	1.63872	0.250575	0.217149	0.14881	-0.210558	2.62383	-0.0740131	-0.27851	-0.816643
Dnajb1	DnaJ (Hsp40) homolog, subfamily B, member 1 [Source:MGI Symbol;Acc:MGI:1931874]	8	83608175;83609814;83610589	83608542;83610394;83611903	+	3512	-0.336104	0.00848594	0.352552	6.92794	6.1028	-0.404097	-0.155092	3776	438	3239	1924	2642	36.5801	24.3014	29.2712	28.8802	31.0594	6.37202	5.78207	6.05047	6.03108	6.13602
Celsr1	cadherin, EGF LAG seven-pass G-type receptor 1 (flamingo homolog, Drosophila) [Source:MGI Symbol;Acc:MGI:1100883]	15	85898758;85900937;85901439;85902115;85902449;85902802;85903286;85903926;85905439;85905915;85907595;85916614;85918909;85921148;85922123;85924058;85925396;85926086;85926931;85927898;85928315;85929401;85929832;85930513;85931242;85932284;85937844;85939102;85939547;85941117;85959128;85960067;85963084;85978602;86030182	85900705;85901198;85901672;85902264;85902552;85902896;85903411;85904052;85905518;85906027;85907769;85916814;85919035;85921315;85922327;85924201;85925579;85926295;85927025;85927999;85928498;85929521;85929973;85930687;85931355;85932469;85938010;85939227;85939710;85941274;85959216;85960182;85963306;85979240;86033777	-	13532	1.97963	0.00852243	0.353096	6.92027	1.00187	3.2225	0.245411	57	58	61	27	11	0.113136	0.659324	0.112947	0.0830372	0.0264952	0.332266	2.86678	0.32986	-0.110303	-1.72927
Styxl1	serine/threonine/tyrosine interacting-like 1 [Source:MGI Symbol;Acc:MGI:1923821]	5	135747220;135753832;135755407;135756999;135759129;135765651;135768854;135770256;135778174	135747898;135753944;135755504;135757144;135759274;135765816;135768915;135770362;135778385	-	14498	2.26486	0.00856784	0.354004	6.91076	-0.0371652	3.15988	1.00261	12	28	19	23	21	0.152221	2.03421	0.224835	0.452068	0.323267	-1.8782	1.81803	-1.33071	-0.339238	-0.816643
Card14	caspase recruitment domain family, member 14 [Source:MGI Symbol;Acc:MGI:2386258]	11	119314787;119316792;119317005;119321823;119322578;119324131;119325438;119326055;119326632;119328476;119331237;119331529;119333547;119333798;119337692;119338235;119338872;119339575;119340991;119343143;119343895;119344537	119314900;119316900;119317316;119321960;119322903;119324298;119325557;119326180;119326781;119328592;119331379;119331617;119333607;119333990;119337818;119338472;119338935;119339686;119341164;119343264;119344010;119345375	+	14150	2.24553	0.00867229	0.357341	6.8891	0.444349	3.34481	-0.273991	22	44	39	13	15	0.121909	1.3964	0.201602	0.111619	0.100868	-1.02518	2.46879	-0.309767	-1.15001	-1.29312
Actr2	ARP2 actin-related protein 2 [Source:MGI Symbol;Acc:MGI:1913963]	11	20062304;20072456;20077188;20080023;20080662;20091295;20094230;20100823;20112805	20064859;20072588;20077333;20080172;20080798;20091367;20094445;20100933;20112951	-	3111	-0.302088	0.00878942	0.360396	6.86512	6.2739	-0.303627	-0.176738	3344	526	4249	2123	3196	19.9898	18.0082	23.6943	19.6641	23.1844	6.19675	6.04616	6.442	6.17305	6.41062
Apba1	amyloid beta (A4) precursor protein binding, family A, member 1 [Source:MGI Symbol;Acc:MGI:1860297]	19	23758876;23892735;23912455;23915951;23917553;23932684;23933700;23934775;23936418;23937421;23944011;23944886;23945710	23759091;23894020;23912550;23915990;23917698;23932716;23933786;23934960;23936597;23937633;23944130;23945026;23949597	+	1655	-0.26997	0.00879421	0.360396	6.86415	7.00039	-0.224953	-0.182948	6055	915	6482	3482	5171	20.0244	17.3304	19.9972	17.8425	20.7524	7.05323	6.84479	7.05127	6.8868	7.10474
Aamp	angio-associated migratory protein [Source:MGI Symbol;Acc:MGI:107809]	1	74279840;74280783;74281089;74281329;74281527;74281736;74282027;74282411;74283094;74283886;74284503	74280309;74280937;74281179;74281432;74281642;74281819;74282171;74282550;74283213;74284044;74284738	-	1617	-0.297312	0.00882101	0.360514	6.85871	7.01501	-0.382655	-0.108457	6328	834	6830	3728	4936	76.2579	57.5609	76.7812	69.6107	72.184	7.11685	6.71108	7.12671	6.98528	7.03764
Gucy2g	guanylate cyclase 2g [Source:MGI Symbol;Acc:MGI:106025]	19	55198098;55199464;55202095;55203011;55206152;55207863;55210212;55215045;55217263;55222327;55222874;55223687;55225961;55227343;55228123;55229708;55231018;55233039;55235548;55237750;55240853	55198788;55199555;55202193;55203185;55206344;55208003;55210389;55215200;55217431;55222398;55222978;55223770;55226098;55227518;55228235;55229843;55231159;55233224;55235657;55238098;55241236	-	13278	1.65902	0.00889368	0.362075	6.84405	1.17994	2.55079	0.171668	51	58	62	41	50	0.287622	1.87337	0.326181	0.358275	0.342192	0.172992	2.86678	0.353156	0.487657	0.421819
Ace2	angiotensin I converting enzyme (peptidyl-dipeptidase A) 2 [Source:MGI Symbol;Acc:MGI:1917258]	X	164139342;164140480;164153051;164156507;164157858;164160764;164162281;164163925;164167805;164169584;164172369;164174075;164175262;164175813;164177478;164180424;164182590;164185632;164187492	164139568;164140847;164153209;164156600;164158001;164160876;164162386;164164022;164167974;164169810;164172513;164174173;164175384;164175985;164177536;164180524;164182706;164185826;164188418	+	14139	2.29217	0.00890721	0.362075	6.84134	0.491506	3.40589	-0.825925	22	47	37	9	17	0.132378	1.6197	0.207687	0.0839105	0.124133	-1.02518	2.5638	-0.384863	-1.66801	-1.11623
Mif	macrophage migration inhibitory factor [Source:MGI Symbol;Acc:MGI:96982]	10	75859353;75859687;75860061	75859543;75859859;75860250	-	2466	-0.279764	0.00893732	0.362322	6.83531	6.56255	-0.260465	-0.174124	4494	660	4697	2590	3885	177.915	149.647	173.467	158.877	186.646	6.62313	6.37353	6.58661	6.45987	6.69224
Ankmy1	ankyrin repeat and MYND domain containing 1 [Source:MGI Symbol;Acc:MGI:3045261]	1	92870129;92870809;92871673;92876535;92877011;92878331;92879315;92880980;92881751;92883742;92884835;92886136;92886623;92888447;92896069;92899499;92902444;92902830	92870318;92870969;92871745;92876700;92877124;92878462;92879422;92881120;92881891;92883913;92885265;92886294;92886839;92888916;92896212;92899688;92902600;92902906	-	13578	1.78577	0.00897085	0.362706	6.82862	0.865667	2.65732	0.472268	46	47	52	38	28	0.3111	1.82047	0.328066	0.398206	0.229799	0.0253564	2.5638	0.101316	0.37875	-0.407228
Zfp541	zinc finger protein 541 [Source:MGI Symbol;Acc:MGI:3647699]	7	16071942;16076347;16077972;16081678;16082052;16082510;16082999;16083221;16089797;16090360;16090808;16092286;16092839;16095142;16095420;16095691	16072248;16076587;16079826;16081736;16082238;16082570;16083060;16083572;16089860;16090502;16090911;16092361;16092927;16095282;16095601;16096328	+	12453	1.11856	0.00899978	0.362903	6.82287	1.80153	1.48485	0.965284	123	52	81	134	106	0.591473	1.43211	0.363354	0.998426	0.618562	1.43645	2.70944	0.736467	2.18987	1.50085
Fan1	FANCD2/FANCI-associated nuclease 1 [Source:MGI Symbol;Acc:MGI:3045266]	7	64346758;64348848;64349317;64350035;64353576;64354371;64361940;64363132;64364530;64366555;64369020;64371519;64372261;64373935	64346895;64348976;64349511;64350138;64353726;64354535;64362059;64363240;64364661;64366788;64369221;64371659;64373754;64374095	-	10359	0.584042	0.0090486	0.363409	6.81321	3.37515	1.09382	0.20834	339	146	474	292	330	2.13961	5.27754	2.7908	2.85561	2.52753	2.89607	4.19757	3.27901	3.3121	3.13619
Kif15	kinesin family member 15 [Source:MGI Symbol;Acc:MGI:1098258]	9	122951081;122959117;122959807;122963480;122965949;122971689;122975649;122977840;122979470;122979740;122984800;122986145;122986442;122987846;122991086;122991861;122993843;122995716;122996291;122997782;122999175;122999515;123001045;123002035;123003570;123004571;123007314;123009317;123009760;123011528;123013940;123014469;123017245;123017587;123018068	122951152;122959159;122959990;122963556;122965986;122971786;122975828;122978049;122979595;122979862;122984923;122986221;122986651;122988023;122991227;122992002;122994040;122995823;122996396;122997947;122999325;122999600;123001114;123002121;123003674;123004693;123007460;123009418;123009924;123011637;123014012;123014506;123017410;123017718;123018733	+	14116	2.16461	0.00906052	0.363409	6.81086	0.449337	3.18586	-0.197149	29	43	29	15	20	0.131877	1.11991	0.123023	0.105693	0.11037	-0.632904	2.43567	-0.731752	-0.947338	-0.885911
Mybpc2	myosin binding protein C, fast-type [Source:MGI Symbol;Acc:MGI:1336170]	7	44501699;44503637;44504999;44505236;44505566;44506052;44506808;44507035;44508231;44508969;44509534;44509731;44511809;44512092;44512461;44513668;44514849;44515926;44516143;44516383;44516811;44520333;44520739;44521675;44521980;44522321;44522831;44524571	44501842;44503823;44505135;44505395;44505705;44506247;44506896;44507202;44508365;44509157;44509638;44509890;44511948;44512121;44512567;44513833;44515021;44516031;44516267;44516515;44517004;44520392;44520787;44521792;44522128;44522407;44522908;44524669	-	13511	1.95338	0.00910441	0.36409	6.80223	1.07306	3.04974	-0.728554	61	64	35	17	35	0.369174	2.21832	0.197599	0.159416	0.25705	0.42945	3.00864	-0.464083	-0.769659	-0.0886832
Itga8	integrin alpha 8 [Source:MGI Symbol;Acc:MGI:109442]	2	12106660;12110975;12119947;12132439;12140378;12155372;12160322;12174153;12178644;12182659;12189473;12191171;12191706;12193412;12194379;12200075;12204731;12230050;12232704;12242411;12245146;12247510;12250081;12253453;12255963;12257169;12262058;12265233;12300838;12301577	12109201;12111097;12120048;12132552;12140506;12155530;12160427;12174233;12178723;12182751;12189620;12191238;12191843;12193566;12194434;12200182;12204776;12230241;12232909;12242463;12245202;12247553;12250125;12253578;12256008;12257230;12262181;12265333;12300971;12301920	-	12322	1.174	0.00912578	0.36409	6.79804	2.01253	1.9928	0.0237666	122	86	139	81	98	0.462777	1.86833	0.491861	0.476078	0.451113	1.42471	3.4345	1.51236	1.46546	1.38801
Tnnt2	troponin T2, cardiac [Source:MGI Symbol;Acc:MGI:104597]	1	135836334;135840861;135841901;135842015;135843778;135845555;135845898;135846722;135847709;135847981;135848811;135849350;135850702;135851352;135851696;135852027	135836446;135840916;135841911;135842026;135843814;135845644;135845933;135846755;135847772;135848097;135848888;135849460;135850820;135851442;135851736;135852268	+	13462	1.83596	0.00918932	0.365657	6.78566	1.0826	2.84301	-0.374949	42	61	54	24	44	0.735757	6.1201	0.882459	0.651446	0.935375	-0.104696	2.93945	0.155324	-0.27851	0.238691
Dock10	dedicator of cytokinesis 10 [Source:MGI Symbol;Acc:MGI:2146320]	1	80501068;80505325;80505621;80510277;80512427;80515489;80523716;80523970;80526224;80528233;80528649;80530078;80531174;80532322;80533786;80535853;80536845;80538783;80539810;80540085;80540244;80540457;80541228;80543100;80543341;80549133;80549706;80551455;80552678;80559167;80560901;80564502;80566728;80567292;80567996;80568438;80568747;80572457;80573480;80574080;80575859;80578586;80584996;80586329;805…	80501826;80505463;80505721;80510467;80512637;80515635;80523829;80524092;80526330;80528331;80528706;80530293;80531284;80532504;80533923;80535965;80536969;80538884;80539857;80540151;80540358;80540578;80541339;80543216;80543516;80549177;80549802;80551538;80552824;80559238;80561014;80564571;80566846;80567384;80568082;80568559;80568870;80572549;80573545;80574267;80575938;80578708;80585078;80586451;805…	-	10227	0.644183	0.00921621	0.365762	6.78044	3.48836	1.2743	0.0410953	471	175	400	275	333	1.36788	2.91078	1.08369	1.23749	1.1736	3.37004	4.45884	3.03436	3.22564	3.14923
Clec11a	C-type lectin domain family 11, member a [Source:MGI Symbol;Acc:MGI:1298219]	7	44303766;44305829;44306273;44306619	44304986;44306020;44306474;44306959	-	11577	0.750832	0.0093154	0.366265	6.76134	2.5162	0.943873	0.711093	197	69	219	217	177	2.20896	4.43112	2.29077	3.77018	2.40847	2.11422	3.11705	2.16658	2.88427	2.23873
Fmo2	flavin containing monooxygenase 2 [Source:MGI Symbol;Acc:MGI:1916776]	1	162875047;162878013;162880382;162881990;162886309;162887568;162888696;162898174;162898672	162877079;162878085;162880737;162882189;162886451;162887730;162888884;162898311;162898712	-	14603	2.35397	0.00932787	0.366265	6.75895	-0.111777	3.36325	0.63896	24	29	12	16	12	0.157788	1.09196	0.0735971	0.162992	0.0957398	-0.901811	1.86853	-1.9751	-0.855765	-1.60726
Cntnap1	contactin associated protein-like 1 [Source:MGI Symbol;Acc:MGI:1858201]	11	101176117;101177234;101177423;101177999;101178236;101178815;101179494;101180310;101181232;101181638;101182203;101182433;101182883;101183214;101183455;101183852;101184531;101185047;101186509;101187000;101188263;101188509;101188864;101189367	101176327;101177335;101177616;101178146;101178439;101178999;101179637;101180571;101181381;101181809;101182309;101182552;101183086;101183370;101183582;101184037;101184752;101185286;101186862;101187127;101188356;101188754;101188911;101190720	+	3685	-0.292865	0.00933633	0.366265	6.75733	6.05145	-0.22487	-0.22382	2899	475	3574	1757	2740	11.8624	11.1317	13.6425	11.1398	13.6058	5.99076	5.89905	6.19245	5.9001	6.18855
Amer2	APC membrane recruitment 2 [Source:MGI Symbol;Acc:MGI:1919375]	14	60378286	60381003	+	2334	-0.326969	0.00934849	0.366265	6.75501	6.60816	-0.469549	-0.0956523	5154	595	4658	2850	3866	41.5896	27.498	35.0635	35.6342	37.8573	6.82081	6.22397	6.57458	6.59787	6.68517
Abhd17a	abhydrolase domain containing 17A [Source:MGI Symbol;Acc:MGI:106388]	10	80583649;80584143;80585608;80586515;80590175	80584063;80584322;80585802;80587030;80590341	-	3942	-0.350388	0.00935132	0.366265	6.75447	5.92411	-0.558675	-0.0894813	2936	350	3400	1791	2278	43.7163	29.8468	47.226	41.3204	41.1612	6.00905	5.45855	6.12045	5.92775	5.92218
Mcts1	malignant T cell amplified sequence 1 [Source:MGI Symbol;Acc:MGI:1916245]	X	38600658;38601929;38602576;38605939;38611766;38613221	38600778;38602081;38602673;38606072;38611833;38613522	+	8367	0.383443	0.00937458	0.366265	6.75004	4.34574	0.473142	0.437514	720	198	943	714	709	18.0268	28.3919	22.0248	27.6991	21.5417	3.98188	4.63692	4.27072	4.60129	4.23874
Hk3	hexokinase 3 [Source:MGI Symbol;Acc:MGI:2670962]	13	55005985;55006403;55006806;55007072;55008675;55008953;55010697;55010896;55011148;55012027;55012442;55013228;55013487;55014232;55014427;55014626;55014973;55019328;55020770;55021146	55006315;55006636;55006961;55007255;55008774;55009048;55010816;55011035;55011443;55012260;55012597;55013411;55013586;55014327;55014546;55014780;55015129;55019447;55020819;55021385	-	14428	2.41468	0.00939897	0.366268	6.7454	0.21147	3.53173	-0.81885	20	40	27	7	12	0.134185	1.53702	0.168987	0.0727703	0.097702	-1.16009	2.33151	-0.833279	-2.01906	-1.60726
Cd40	CD40 antigen [Source:MGI Symbol;Acc:MGI:88336]	2	165055636;165062286;165062661;165063022;165063468;165066503;165069629;165070722	165055758;165062364;165062786;165063168;165063561;165066564;165069848;165071654	+	14639	2.36533	0.00947071	0.367673	6.73183	-0.219443	3.37587	1.50113	14	24	6	24	22	0.172117	1.68986	0.0688116	0.45718	0.32822	-1.66251	1.59624	-2.92585	-0.27851	-0.75055
Pln	phospholamban [Source:MGI Symbol;Acc:MGI:97622]	10	53337686;53341982;53343757	53337795;53342108;53345999	+	14722	2.4604	0.00948378	0.367673	6.72938	-0.224194	3.5817	0.613658	23	28	14	13	6	0.203407	1.41821	0.1155	0.178141	0.0643927	-0.962177	1.81803	-1.75988	-1.15001	-2.56895
D930015E06Rik	RIKEN cDNA D930015E06 gene [Source:MGI Symbol;Acc:MGI:2443399]	3	83898287;83899177;83900327;83901346;83905033;83906347;83909152;83910369;83913264;83919451;83921940;83922948;83923988;83926105;83927012;83928681;83930636;83931723;83932723;83934820;83935997;83937422;83938014;83938652;83940497;83940891;83942387;83942752;83960687;83961518;83962298;83968158;84031609;84039315;84039977	83898613;83899316;83900418;83901466;83905115;83906425;83909334;83910508;83913388;83919599;83922562;83923097;83924173;83926291;83927154;83928808;83930708;83931832;83932864;83934937;83936066;83937592;83938167;83938745;83940605;83940949;83942540;83942829;83960797;83961634;83962421;83968226;84031652;84039385;84040161	-	10916	0.652926	0.00954663	0.368485	6.71759	3.03444	1.15101	0.271771	304	118	323	237	253	1.35822	3.01941	1.34622	1.64069	1.37172	2.73906	3.89056	2.72627	3.01131	2.7533
2810408A11Rik	RIKEN cDNA 2810408A11 gene [Source:MGI Symbol;Acc:MGI:1917669]	11	69897358;69897619;69898103;69898252;69898847;69899199;69899517;69899706;69900303	69897492;69897754;69898150;69898410;69899092;69899287;69899588;69899810;69900986	-	13174	1.53046	0.00955359	0.368485	6.71629	1.20778	2.28066	0.657051	52	51	55	61	66	0.681299	3.82691	0.672222	1.23836	1.04936	0.200789	2.68147	0.181588	1.05786	0.820049
Irs4	insulin receptor substrate 4 [Source:MGI Symbol;Acc:MGI:1338009]	X	141710998;141721531	141713558;141725217	-	14492	2.29922	0.00958868	0.368895	6.70976	0.0176407	3.34203	0.68911	26	31	10	18	17	0.0912687	0.623238	0.0327465	0.0979045	0.0724178	-0.788167	1.96452	-2.22815	-0.688404	-1.11623
Dnah1	dynein, axonemal, heavy chain 1 [Source:MGI Symbol;Acc:MGI:107721]	14	31260375;31261046;31261489;31262153;31262413;31263119;31263368;31263850;31264315;31264523;31264911;31265263;31265879;31266315;31266640;31267455;31267712;31267986;31268785;31269370;31269726;31269998;31270978;31271457;31272324;31272830;31273881;31274273;31275504;31276119;31277972;31279055;31282418;31283182;31283881;31284436;31284736;31285969;31286168;31286511;31286723;31287712;31290421;31290763;312…	31260547;31261280;31261840;31262283;31262583;31263295;31263547;31264020;31264446;31264681;31265055;31265459;31266030;31266510;31266865;31267615;31267861;31268105;31268910;31269501;31269917;31270165;31271169;31271642;31272434;31273021;31274052;31274481;31275639;31276315;31278202;31279233;31282456;31283355;31284038;31284596;31284876;31286076;31286326;31286630;31286917;31287889;31290575;31290854;312…	-	10482	0.615056	0.00967203	0.369453	6.69432	3.31379	1.19188	0.109772	358	149	395	260	325	0.609996	1.45403	0.627851	0.686434	0.672008	2.97466	4.2269	3.01623	3.1448	3.11419
Itgb2	integrin beta 2 [Source:MGI Symbol;Acc:MGI:96611]	10	77530348;77541966;77542398;77546013;77547126;77548546;77549946;77550973;77556088;77557390;77557952;77559479;77560150;77561013;77564638;77565178	77530459;77542026;77542486;77546193;77547296;77548787;77550101;77551068;77556177;77557530;77558139;77559723;77560372;77561215;77564804;77565674	+	13810	1.80971	0.00971108	0.369453	6.68714	0.590543	2.49522	1.11146	46	34	32	48	24	0.352515	1.49225	0.228763	0.569958	0.223192	0.0253564	2.0975	-0.591719	0.713742	-0.626807
Lin28b	lin-28 homolog B (C. elegans) [Source:MGI Symbol;Acc:MGI:3584032]	10	45376619;45419137;45420524;45469037;45470051	45381431;45419208;45420708;45469218;45470201	-	12813	1.38597	0.00974388	0.369453	6.68113	1.5814	2.22823	0.12116	82	69	90	59	71	0.332865	1.60416	0.34081	0.371098	0.349752	0.853839	3.11705	0.887705	1.00997	0.924894
Egln1	EGL nine homolog 1 (C. elegans) [Source:MGI Symbol;Acc:MGI:1932286]	8	124908587;124911741;124914017;124915661;124948233	124910763;124911808;124914153;124915780;124949254	-	2584	-0.309506	0.00975326	0.369453	6.67942	6.49938	-0.431863	-0.0997727	4181	565	4553	2629	3860	26.0216	20.1394	26.4343	25.3528	29.1534	6.51899	6.14934	6.54169	6.48143	6.68293
Siglece	sialic acid binding Ig-like lectin E [Source:MGI Symbol;Acc:MGI:1932475]	7	43651070;43656092;43656526;43657538;43658973;43659210;43659694	43651689;43656173;43656619;43657795;43659020;43659488;43660161	-	14563	2.31397	0.0097648	0.369453	6.67731	-0.0575617	3.29445	0.521361	19	30	13	16	18	0.225375	2.03806	0.143851	0.294072	0.259103	-1.23259	1.91732	-1.86348	-0.855765	-1.0353
Thbs2	thrombospondin 2 [Source:MGI Symbol;Acc:MGI:98738]	17	14665500;14668725;14669972;14670594;14671273;14673144;14674046;14676207;14676986;14678686;14679682;14679911;14680293;14681239;14681665;14683289;14684072;14685746;14687806;14689727;14691363;14693970	14667520;14668864;14670069;14670865;14671500;14673378;14674164;14676366;14677093;14678904;14679834;14680038;14680466;14681415;14681835;14683385;14684212;14685942;14687890;14690283;14691511;14694262	-	13940	2.18186	0.00984021	0.369453	6.6636	0.66242	3.37562	-0.568979	29	51	50	12	13	0.107404	1.08177	0.172746	0.0688627	0.0584268	-0.632904	2.68147	0.0452077	-1.26314	-1.49478
Epn1	epsin 1 [Source:MGI Symbol;Acc:MGI:1333763]	7	5080235;5082018;5083663;5089919;5092841;5093312;5093899;5094954;5095643;5095891;5097154;5097572	5080477;5082121;5083982;5090168;5092965;5093386;5093982;5095257;5095753;5095974;5097411;5098178	+	1052	-0.261853	0.0098478	0.369453	6.66222	7.4223	-0.2041	-0.183739	8198	1242	8693	4656	6820	70.0987	60.8229	69.3406	61.6874	70.7676	7.49035	7.28558	7.47466	7.30594	7.50405
Troap	trophinin associated protein [Source:MGI Symbol;Acc:MGI:1925983]	15	99074973;99075350;99075608;99077288;99077529;99077832;99078247;99078784;99080866;99081191;99081835;99082126;99082909;99083228	99075092;99075498;99075797;99077445;99077666;99077911;99078323;99078902;99080949;99081250;99081969;99082705;99083102;99083409	+	14862	2.59735	0.00985478	0.369453	6.66096	-0.36043	3.85367	0.419959	5	27	10	9	19	0.0483949	1.49671	0.0902912	0.134975	0.223168	-3.0771	1.76569	-2.22815	-1.66801	-0.958673
Parvg	parvin, gamma [Source:MGI Symbol;Acc:MGI:2158329]	15	84324720;84326119;84326988;84328295;84328864;84330023;84330979;84332291;84332691;84334342;84334586;84337785;84340854;84341339	84324831;84326275;84327083;84328359;84328966;84330163;84331094;84332346;84332713;84334400;84334654;84337886;84340926;84342978	+	13427	1.75056	0.009855	0.369453	6.66092	1.07248	2.71539	0.00632613	38	57	65	32	43	0.296386	2.5462	0.472937	0.386728	0.406996	-0.247645	2.84172	0.420867	0.132659	0.205775
Kif20a	kinesin family member 20A [Source:MGI Symbol;Acc:MGI:1201682]	18	34624624;34624936;34625458;34626716;34626895;34627553;34627785;34628053;34628385;34628675;34628885;34629141;34629425;34630002;34630287;34630522;34631146;34631521;34631926;34632301	34624852;34625263;34625641;34626805;34627014;34627691;34627972;34628182;34628579;34628786;34628953;34629284;34629590;34630166;34630426;34630624;34631341;34631612;34632063;34633277	+	13568	1.87719	0.0098866	0.369453	6.65522	0.966709	2.90474	-0.339621	50	57	51	22	28	0.280827	1.83353	0.267211	0.191458	0.190842	0.144649	2.84172	0.0735346	-0.402636	-0.407228
1110008L16Rik	RIKEN cDNA 1110008L16 gene [Source:MGI Symbol;Acc:MGI:1913382]	12	55302637;55306339;55308737;55338160;55377114;55379282;55382257	55304884;55306386;55308869;55338267;55377262;55379477;55382491	+	11629	0.774348	0.00990391	0.369453	6.6521	2.48624	1.10961	0.602631	182	75	237	195	161	1.28063	3.02244	1.55567	2.12603	1.37476	2.0002	3.23722	2.28032	2.73024	2.10231
Zfp773	zinc finger protein 773 [Source:MGI Symbol;Acc:MGI:1923623]	7	7130678;7134167;7135292;7136433	7133168;7134250;7135418;7136755	-	12746	1.35648	0.00991195	0.369453	6.65065	1.65795	2.20961	0.112444	98	72	78	62	81	0.710543	2.98979	0.527563	0.696526	0.712684	1.10985	3.17839	0.682314	1.08122	1.11417
Shc4	SHC (Src homology 2 domain containing) family, member 4 [Source:MGI Symbol;Acc:MGI:2655364]	2	125627447;125639264;125649146;125652475;125655552;125657489;125666273;125670267;125678688;125680087;125694826;125722793	125629770;125639517;125649319;125652535;125655720;125657609;125666324;125670320;125678807;125680150;125694896;125724148	-	11991	1.05693	0.00992166	0.369453	6.64891	2.28748	1.8762	-0.0658675	135	100	183	96	135	0.614294	2.60607	0.7768	0.676855	0.745459	1.57033	3.65192	1.90805	1.70985	1.84878
Ndufb8	NADH dehydrogenase (ubiquinone) 1 beta subcomplex 8 [Source:MGI Symbol;Acc:MGI:1914514]	19	44550254;44552698;44553669;44554931;44555317	44550412;44552853;44553768;44555057;44555415	-	1870	-0.272804	0.0100422	0.370393	6.62739	6.87617	-0.302174	-0.12791	5587	796	6213	3320	4520	191.166	155.987	198.312	176.016	187.68	6.93718	6.6438	6.99012	6.81807	6.91063
Ptprb	protein tyrosine phosphatase, receptor type, B [Source:MGI Symbol;Acc:MGI:97809]	10	116301374;116302108;116313814;116315042;116317366;116319333;116322425;116327950;116331209;116338616;116339418;116340891;116341380;116343793;116346799;116347927;116349966;116350766;116353791;116357192;116361208;116362344;116362524;116362644;116363279;116363975;116367481;116368693;116369296;116372841;116380832;116383853	116301679;116302381;116314092;116315299;116317629;116319602;116322685;116328216;116331472;116338879;116339681;116341154;116341649;116344056;116347062;116348208;116350244;116350915;116354034;116357298;116361307;116362427;116362541;116362725;116363369;116364051;116367615;116368815;116369459;116372976;116380952;116389538	+	8515	0.473624	0.010046	0.370393	6.62672	4.33357	0.922893	0.185735	927	258	683	572	660	1.70681	2.72062	1.17312	1.63186	1.47468	4.34627	5.01867	3.8056	4.28152	4.13547
B3gnt3	UDP-GlcNAc:betaGal beta-1,3-N-acetylglucosaminyltransferase 3 [Source:MGI Symbol;Acc:MGI:2152535]	8	71691720;71693317;71701718	71693155;71693899;71701800	-	14648	2.41487	0.0100777	0.370393	6.6211	-0.180228	3.58944	1.13534	28	27	6	18	10	0.292156	1.61348	0.0584015	0.291012	0.126621	-0.682824	1.76569	-2.92585	-0.688404	-1.86255
Hmx1	H6 homeobox 1 [Source:MGI Symbol;Acc:MGI:107178]	5	35389117;35391738	35389489;35392872	+	6704	-0.420433	0.0101112	0.370393	6.6152	4.90611	-0.726859	-0.120472	1351	156	1703	878	1242	19.6491	12.9944	23.1057	19.7863	21.9209	4.88946	4.29311	5.12318	4.89949	5.04725
Grb2	growth factor receptor bound protein 2 [Source:MGI Symbol;Acc:MGI:95805]	11	115644144;115646710;115649771;115655358;115699152;115708394	115645954;115646878;115649893;115655455;115699356;115708597	-	6090	-0.348093	0.0101448	0.370393	6.6093	5.15562	-0.312207	-0.258913	1802	243	1722	932	1469	15.1427	11.695	13.4989	12.1352	14.9802	5.30492	4.93228	5.13918	4.98558	5.28936
Lars2	leucyl-tRNA synthetase, mitochondrial [Source:MGI Symbol;Acc:MGI:2142973]	9	123366940;123371855;123377701;123392783;123394951;123409614;123411873;123418179;123418635;123427447;123431886;123436117;123438135;123441464;123452745;123453211;123454710;123454960;123455893;123459492;123461499	123367107;123372103;123377829;123392874;123395011;123409703;123412016;123418286;123418794;123427551;123432001;123436400;123438233;123441601;123452845;123453393;123454879;123455037;123456004;123459619;123462664	+	11411	0.837568	0.0101526	0.370393	6.60792	2.72825	1.55647	0.0277871	202	118	247	151	214	1.14156	3.81919	1.30214	1.32222	1.4676	2.1503	3.89056	2.33984	2.36187	2.51212
Ecm2	extracellular matrix protein 2, female organ and adipocyte specific [Source:MGI Symbol;Acc:MGI:3039578]	13	49504810;49514794;49518302;49520572;49522776;49524323;49527610;49528874;49530065;49531263	49505005;49515099;49518490;49521072;49522891;49524458;49527767;49529013;49530391;49532789	+	13851	1.78498	0.0101816	0.370393	6.60284	0.515272	2.34343	1.25473	37	30	36	52	25	0.225669	1.04794	0.204827	0.491422	0.185037	-0.28571	1.91732	-0.423929	0.828621	-0.5687
Ndor1	NADPH dependent diflavin oxidoreductase 1 [Source:MGI Symbol;Acc:MGI:1926047]	2	25244813;25247960;25248122;25248336;25248632;25248905;25249100;25249405;25249794;25250096;25250280;25251721;25254864;25255150	25247854;25248054;25248240;25248485;25248746;25249012;25249320;25249526;25250003;25250197;25250378;25251818;25254941;25255414	-	5136	-0.344954	0.0102187	0.370393	6.59637	5.50053	-0.450459	-0.159268	2134	281	2320	1271	1898	9.70235	7.31698	9.83979	8.95384	10.4719	5.54884	5.14184	5.56913	5.43303	5.65894
C3ar1	complement component 3a receptor 1 [Source:MGI Symbol;Acc:MGI:1097680]	6	122847140;122855984	122851264;122856157	-	14198	2.11119	0.0102392	0.370393	6.59281	0.338079	3.09487	0.225739	19	38	32	19	23	0.0969339	1.11032	0.152296	0.150196	0.142396	-1.23259	2.25765	-0.591719	-0.611483	-0.687352
Fam107a	family with sequence similarity 107, member A [Source:MGI Symbol;Acc:MGI:3041256]	14	8296278;8299510;8301059;8309485	8298797;8299666;8301233;8309776	-	7420	-0.477541	0.0102405	0.370393	6.59257	4.65258	-0.166919	-0.564155	1524	191	1398	536	768	10.6314	7.63104	9.09767	5.79367	6.50154	5.06325	4.58501	4.83854	4.18778	4.35401
Slc5a2	solute carrier family 5 (sodium/glucose cotransporter), member 2 [Source:MGI Symbol;Acc:MGI:2181411]	7	128265697;128266345;128266493;128267337;128267913;128268732;128268953;128269929;128270280;128270520;128270784;128271035;128271749;128271964	128265816;128266416;128266597;128267501;128268018;128268812;128269182;128270064;128270387;128270670;128270952;128271250;128271878;128272433	+	14362	2.16224	0.0102554	0.370393	6.58998	0.153025	3.12876	0.53579	21	33	31	20	13	0.203889	1.83498	0.28077	0.300874	0.153167	-1.09106	2.05452	-0.636903	-0.538456	-1.49478
Eif3b	eukaryotic translation initiation factor 3, subunit B [Source:MGI Symbol;Acc:MGI:106478]	5	140419305;140425262;140426437;140426783;140427017;140427410;140430052;140430262;140430971;140432924;140436248;140437285;140438316;140439913;140440986;140441737;140442124;140442320;140442874	140419826;140425454;140426556;140426840;140427145;140427567;140430183;140430328;140431017;140433134;140436320;140437407;140438394;140440051;140441111;140441814;140442232;140442436;140443358	+	4067	-0.295474	0.0102601	0.370393	6.58917	5.90211	-0.257718	-0.205341	2711	419	2998	1606	2567	20.0469	17.745	20.6807	18.4012	23.0352	5.89404	5.7181	5.93894	5.77048	6.09447
Stk31	serine threonine kinase 31 [Source:MGI Symbol;Acc:MGI:1924735]	6	49395604;49398061;49398196;49404766;49406750;49409053;49417189;49419155;49421684;49423376;49425696;49437350;49437973;49438449;49439099;49440857;49442231;49445168;49446094;49446391;49447244;49457656;49465469;49469128	49395684;49398107;49398248;49404864;49406824;49409211;49417547;49419329;49421799;49423535;49425818;49437532;49438089;49438568;49439230;49440958;49442311;49445293;49446219;49446477;49447393;49457778;49465537;49469502	+	14393	2.26392	0.0102662	0.370393	6.58812	0.174263	3.34972	0.124804	19	36	33	14	11	0.128696	1.39656	0.208517	0.146934	0.0904176	-1.23259	2.17979	-0.547907	-1.04512	-1.72927
Uba52	ubiquitin A-52 residue ribosomal protein fusion product 1 [Source:MGI Symbol;Acc:MGI:98887]	8	70508266;70509296;70509521;70510338	70508528;70509382;70509634;70510367	-	8562	-0.422663	0.0103777	0.37272	6.56889	4.21732	-0.522373	-0.251725	998	111	905	495	745	44.3091	28.2247	37.4824	34.0525	40.139	4.4527	3.80238	4.21141	4.07303	4.31016
5430417L22Rik	RIKEN cDNA 5430417L22 gene [Source:MGI Symbol;Acc:MGI:1915354]	2	118745762	118748807	+	3928	-0.290945	0.0104189	0.37272	6.56184	5.95048	-0.230074	-0.216904	3097	441	3220	1645	2303	22.2998	18.1862	21.6287	18.353	20.1234	6.08606	5.79192	6.04199	5.80509	5.93793
Prkar2a	protein kinase, cAMP dependent regulatory, type II alpha [Source:MGI Symbol;Acc:MGI:108025]	9	108692143;108714273;108716863;108719203;108728174;108733110;108740435;108740688;108744230;108745482;108746861	108692712;108714308;108716915;108719286;108728280;108733263;108740536;108740762;108744295;108745623;108749511	+	2029	-0.256991	0.0104282	0.37272	6.56025	6.79568	-0.178285	-0.198412	5248	817	5754	2978	4342	28.4906	25.4023	29.1403	25.0504	28.6053	6.84688	6.68137	6.87941	6.66124	6.85267
Prokr1	prokineticin receptor 1 [Source:MGI Symbol;Acc:MGI:1929676]	6	87578592;87588377;87590601	87581916;87589006;87590701	-	13852	1.85466	0.0104295	0.37272	6.56002	0.600615	2.68278	0.648669	38	39	38	35	25	0.205483	1.20781	0.191686	0.293252	0.164051	-0.247645	2.29505	-0.346826	0.260945	-0.5687
Slc7a3	solute carrier family 7 (cationic amino acid transporter, y+ system), member 3 [Source:MGI Symbol;Acc:MGI:1100521]	X	101079221;101079700;101080101;101080708;101081696;101081893;101082191;101082534;101082791;101083148;101083871;101084821;101085272	101079592;101079808;101080267;101080871;101081798;101082032;101082413;101082646;101082968;101083306;101084274;101084978;101085352	-	11748	0.895477	0.0105043	0.374275	6.54731	2.42489	1.45092	0.53992	115	84	224	165	186	1.06379	4.45021	1.93296	2.36496	2.08794	1.33975	3.40058	2.19908	2.48958	2.31015
Ptgir	prostaglandin I receptor (IP) [Source:MGI Symbol;Acc:MGI:99535]	7	16906490;16908719	16907636;16910905	+	13934	1.99856	0.0105415	0.374275	6.54102	0.591364	2.99783	0.126408	24	44	31	22	36	0.157883	1.65775	0.19024	0.224248	0.287392	-0.901811	2.46879	-0.636903	-0.402636	-0.0484177
Slco1a5	solute carrier organic anion transporter family, member 1a5 [Source:MGI Symbol;Acc:MGI:1351865]	6	142234227;142236204;142237522;142242002;142243822;142248645;142250201;142253028;142254369;142258978;142262622;142266298;142268192;142275459;142278749;142322908	142234881;142236321;142237586;142242174;142243987;142248840;142250365;142253249;142254467;142259124;142262728;142266430;142268333;142275568;142278874;142322981	-	14537	2.477	0.0105579	0.374275	6.53825	0.103785	3.61142	-1.13021	17	38	25	5	11	0.138196	1.76919	0.189585	0.0629795	0.108515	-1.38954	2.25765	-0.942496	-2.48398	-1.72927
Trim61	tripartite motif-containing 61 [Source:MGI Symbol;Acc:MGI:2387432]	8	65012976;65017333;65018458	65014900;65017405;65018688	-	14699	2.55646	0.0105842	0.374275	6.53383	-0.107191	3.81466	-0.472728	12	33	27	6	6	0.118076	1.85967	0.247833	0.0914771	0.0716438	-1.8782	2.05452	-0.833279	-2.23287	-2.56895
Tob2	transducer of ERBB2, 2 [Source:MGI Symbol;Acc:MGI:1888525]	15	81848270;81857936	81851872;81858326	-	444	-0.331814	0.0106046	0.374275	6.5304	8.14844	-0.392838	-0.143488	15232	1829	13469	8036	11202	83.6447	57.5226	68.9974	68.3759	74.6491	8.38408	7.84395	8.10635	8.0933	8.21993
Ywhag	tyrosine 3-monooxygenase/tryptophan 5-monooxygenase activation protein, gamma polypeptide [Source:MGI Symbol;Acc:MGI:108109]	5	135908379;135934323	135911651;135934641	-	611	-0.312345	0.010622	0.374275	6.52749	7.91399	-0.316844	-0.168587	10489	1630	12083	6677	10959	64.0453	57.0013	68.8246	63.1708	81.203	7.84586	7.67777	7.94969	7.82603	8.18829
Dnaaf3	dynein, axonemal assembly factor 3 [Source:MGI Symbol;Acc:MGI:3588207]	7	4522957;4523938;4524144;4526414;4526867;4527094;4527442;4527953;4530774;4531738;4532187;4532378	4523859;4524012;4524255;4526531;4526989;4527219;4527624;4528110;4530867;4531880;4532275;4532442	-	13684	1.81622	0.0106593	0.374715	6.52125	0.811319	2.74147	0.139188	40	48	44	29	34	0.400778	2.75441	0.411256	0.450219	0.4134	-0.174401	2.59413	-0.137534	-0.00815853	-0.130105
Trp53inp2	transformation related protein 53 inducible nuclear protein 2 [Source:MGI Symbol;Acc:MGI:1915978]	2	155381856;155385290;155385881;155386540	155382017;155385464;155386169;155389847	+	3256	-0.296679	0.0106948	0.375088	6.51534	6.21847	-0.363077	-0.130274	3688	486	3737	2111	2941	20.5611	15.518	19.4354	18.2358	19.8975	6.338	5.93207	6.25678	6.16488	6.29067
Dnmt3b	DNA methyltransferase 3B [Source:MGI Symbol;Acc:MGI:1261819]	2	153649449;153650785;153661425;153662143;153662714;153665252;153665907;153667504;153669748;153670303;153670849;153672216;153672496;153673987;153674349;153674858;153675726;153676696;153677171;153677511;153678471;153683608;153684359;153686258	153649740;153650899;153661602;153662204;153662833;153665377;153666101;153667662;153669855;153670447;153670908;153672335;153672540;153674066;153674461;153675044;153675813;153676841;153677261;153677659;153678556;153683677;153684477;153687730	+	11566	0.801122	0.0107231	0.37521	6.51063	2.57621	1.39931	0.245533	205	97	218	161	184	1.0391	2.8159	1.0308	1.26447	1.1318	2.17153	3.60801	2.15999	2.45423	2.29458
Hopx	HOP homeobox [Source:MGI Symbol;Acc:MGI:1916782]	5	77086986;77094866;77114847	77087816;77095267;77115123	-	8080	-0.374182	0.0107542	0.375428	6.50548	4.41881	-0.341994	-0.284669	1055	143	1189	550	788	15.3238	11.8958	16.1105	12.3782	13.8895	4.5328	4.16763	4.60501	4.22496	4.39108
Palm	paralemmin [Source:MGI Symbol;Acc:MGI:1261814]	10	79793572;79806640;79807034;79807578;79809470;79812343;79815185;79816792;79819041	79793740;79806691;79807114;79807708;79809620;79812364;79815241;79816923;79820896	+	2789	-0.289928	0.0109332	0.380795	6.47614	6.41212	-0.323558	-0.14227	3806	570	4318	2389	3665	31.4883	27.0084	33.3256	30.6251	36.7961	6.38343	6.16205	6.46524	6.34334	6.60815
Rps9	ribosomal protein S9 [Source:MGI Symbol;Acc:MGI:1924096]	7	3704041;3704327;3704646;3705733;3706651	3704064;3704448;3704768;3705919;3706897	+	2106	-0.277359	0.0110021	0.382289	6.46499	6.74184	-0.336389	-0.111857	4920	709	5688	3062	4254	153.497	126.685	165.543	148.02	161.057	6.75378	6.47684	6.86276	6.70137	6.82314
Runx2	runt related transcription factor 2 [Source:MGI Symbol;Acc:MGI:99829]	17	44495987;44603989;44610028;44638513;44639665;44658519;44717192;44724745;44735233;44814169	44497243;44608383;44610093;44638705;44639826;44658692;44717296;44724901;44736648;44814797	-	13614	1.75403	0.0110268	0.382289	6.46099	0.826346	2.62601	0.503597	55	45	38	38	30	0.141021	0.66081	0.0908907	0.150968	0.0933446	0.281104	2.50116	-0.346826	0.37875	-0.308819
Diexf	digestive organ expansion factor homolog (zebrafish) [Source:MGI Symbol;Acc:MGI:2138080]	1	193104403;193113757;193114605;193114839;193117501;193118193;193120310;193122006;193123638;193128267;193129491;193130044	193107786;193114002;193114717;193115021;193117703;193118412;193120720;193122094;193123808;193128546;193129530;193130251	-	8612	0.393195	0.0110831	0.383358	6.45194	4.25834	0.705638	0.24953	710	219	848	590	667	2.8068	4.95839	3.12727	3.61399	3.19983	3.96171	4.7823	4.1176	4.3262	4.15068
Gpr150	G protein-coupled receptor 150 [Source:MGI Symbol;Acc:MGI:2441872]	13	76054851	76056996	-	14973	2.45768	0.0111796	0.385419	6.43654	-0.735472	3.38356	1.34519	5	18	15	16	10	0.0511011	1.0536	0.14301	0.253374	0.124025	-3.0771	1.1826	-1.66323	-0.855765	-1.86255
Mfi2	antigen p97 (melanoma associated) identified by monoclonal antibodies 133.2 and 96.5 [Source:MGI Symbol;Acc:MGI:1353421]	16	31878810;31880123;31881868;31883761;31884944;31886200;31887412;31888110;31888878;31890716;31891567;31892486;31892740;31894691;31896429;31897142	31878975;31880277;31881967;31883943;31885100;31886267;31887599;31888290;31889029;31890812;31891761;31892642;31892807;31894878;31896627;31899019	+	14762	2.34648	0.0111951	0.385419	6.43408	-0.318539	3.32124	0.718943	9	25	19	15	14	0.0477718	0.759999	0.0940803	0.123368	0.0901789	-2.2777	1.65496	-1.33071	-0.947338	-1.39043
Peg12	paternally expressed 12 [Source:MGI Symbol;Acc:MGI:1351637]	7	62461871	62464510	-	15045	2.53151	0.0112561	0.385419	6.42442	-0.994844	3.45477	1.58675	10	15	12	15	3	0.083078	0.713708	0.0929999	0.193089	0.0302451	-2.13189	0.92069	-1.9751	-0.947338	-3.49526
Ggt5	gamma-glutamyltransferase 5 [Source:MGI Symbol;Acc:MGI:1346063]	10	75589381;75602620;75602974;75603967;75604643;75605256;75608751;75609199;75609845;75610113;75610428;75614730	75589882;75602750;75603069;75604162;75604800;75605402;75608887;75609392;75609951;75610231;75610538;75616968	+	13751	1.79301	0.0112594	0.385419	6.42392	0.716348	2.64347	0.542975	37	42	34	36	39	0.196158	1.27525	0.168151	0.295725	0.250909	-0.28571	2.40178	-0.505386	0.301292	0.0660455
BC065397	NA	X	136742957;136747323;136756494;136758101;136758560;136759856;136760418;136761991;136788521;136802852	136744708;136747448;136756620;136758196;136758758;136759918;136760575;136762088;136788617;136803361	+	10043	0.475156	0.0112928	0.385419	6.41864	3.52318	0.569745	0.517252	448	117	466	417	389	3.04581	4.55569	2.95547	4.39281	3.20939	3.29787	3.87828	3.25447	3.82579	3.37328
Scn1b	sodium channel, voltage-gated, type I, beta [Source:MGI Symbol;Acc:MGI:98247]	7	31116524;31117224;31117706;31122906;31125055;31126666	31117136;31117295;31117847;31123146;31125221;31126945	-	4805	-0.341495	0.011296	0.385419	6.41814	5.61063	-0.523882	-0.10524	2474	288	2448	1423	1946	35.816	23.8788	33.0601	31.92	34.1875	5.76208	5.17733	5.64659	5.59597	5.69496
Ly75	lymphocyte antigen 75 [Source:MGI Symbol;Acc:MGI:106662]	2	60293760;60299047;60300955;60303578;60306330;60308139;60311609;60314157;60316089;60318308;60321698;60323819;60327787;60328390;60329976;60330726;60331077;60332319;60332925;60334450;60338295;60340153;60348353;60349858;60352056;60352354;60352922;60354405;60355369;60357277;60358468;60365011;60368759;60375858;60383138	60293938;60299214;60301077;60303727;60306498;60308365;60311803;60314273;60316256;60318473;60321924;60323948;60327947;60328495;60330115;60330808;60331144;60332494;60332960;60334564;60338363;60340234;60348495;60350057;60352225;60352442;60353032;60354562;60355560;60357417;60358578;60365175;60368929;60376229;60383231	-	11406	0.897172	0.0114169	0.388223	6.39924	2.76724	1.71941	-0.253918	227	133	258	125	186	0.962625	3.23018	1.02063	0.821339	0.957176	2.31832	4.0631	2.40259	2.08977	2.31015
Mxra7	matrix-remodelling associated 7 [Source:MGI Symbol;Acc:MGI:1914872]	11	116803400;116811923;116816185;116827729	116804654;116812016;116816242;116828046	-	2185	-0.276061	0.0114297	0.388223	6.39726	6.69934	-0.289742	-0.141188	4780	710	5078	2909	4470	60.7755	51.7014	60.2295	57.3094	68.9693	6.71214	6.47887	6.69912	6.62742	6.89459
Smyd1	SET and MYND domain containing 1 [Source:MGI Symbol;Acc:MGI:104790]	6	71213940;71216728;71219258;71220928;71225332;71235343;71237357;71238548;71239550;71262068	71215909;71216896;71219421;71221020;71225521;71235381;71237487;71238761;71239726;71262281	-	14475	2.30316	0.011509	0.390039	6.38498	0.0928033	3.41017	-0.114953	29	35	16	11	12	0.189243	1.30808	0.0973995	0.111223	0.0950277	-0.632904	2.13923	-1.57264	-1.38589	-1.60726
Nefh	neurofilament, heavy polypeptide [Source:MGI Symbol;Acc:MGI:97309]	11	4938756;4943851;4945111;4947058	4941415;4943975;4945310;4948064	-	1715	-0.257696	0.0115798	0.391075	6.3741	6.97486	-0.102686	-0.26188	5997	974	5966	3224	5306	32.9483	30.648	30.5772	27.4458	35.3764	7.03934	6.93493	6.9316	6.77574	7.14192
B3gnt1	UDP-GlcNAc:betaGal beta-1,3-N-acetylglucosaminyltransferase 1 [Source:MGI Symbol;Acc:MGI:1919680]	19	5038826;5040307	5040032;5041134	+	3595	-0.34371	0.0115914	0.391075	6.37231	6.06206	-0.560377	-0.0729269	3533	384	3377	1990	2526	38.0775	23.7028	33.9525	33.2323	33.0374	6.27606	5.59228	6.11066	6.07973	6.07125
Gm6402	NA	17	30394825	30396180	-	8966	-0.423545	0.0116507	0.391728	6.36327	4.05296	-0.0863046	-0.574629	840	134	849	353	670	13.5866	12.413	12.8101	8.8468	13.1508	4.20416	4.0739	4.1193	3.58557	4.15715
E130008D07Rik	NA	17	43146041;43149357;43151964;43153921;43154257;43154870;43156416;43157770	43146533;43151720;43152145;43154053;43154414;43156033;43156477;43158291	-	14220	2.34822	0.0116628	0.391728	6.36143	0.404408	3.79932	-0.189534	6	44	47	10	17	0.0259148	1.08841	0.18937	0.0669235	0.0891032	-2.8321	2.46879	-0.0432716	-1.52007	-1.11623
Stag3	stromal antigen 3 [Source:MGI Symbol;Acc:MGI:1355311]	5	138280509;138281865;138282619;138283033;138289196;138290191;138290709;138291330;138295834;138296702;138297327;138297623;138297966;138298279;138298517;138298808;138299131;138299339;138299653;138299954;138300124;138300782;138300942;138301157;138301434;138302524;138304042;138304374;138304585;138308469;138308827;138309199;138311734;138312036	138280654;138282038;138282715;138283152;138289292;138290267;138290913;138291481;138295907;138296825;138297425;138297702;138298073;138298393;138298622;138298911;138299223;138299428;138299853;138300024;138300211;138300859;138301034;138301325;138301570;138302625;138304190;138304502;138304742;138308655;138308928;138309271;138311805;138312393	+	8934	0.40131	0.011856	0.396746	6.33227	4.11263	0.658566	0.314157	718	191	673	556	608	3.7246	5.67455	3.25676	4.46901	3.82742	3.97787	4.58501	3.78434	4.2406	4.01713
Lman1l	lectin, mannose-binding 1 like [Source:MGI Symbol;Acc:MGI:2667537]	9	57607033;57608206;57609162;57609967;57611040;57611749;57612573;57613593;57614078;57615576;57615734;57615940;57620493	57607280;57608333;57609285;57610034;57611191;57611881;57612628;57613716;57614177;57615634;57615841;57616094;57620774	-	14649	2.35668	0.0118648	0.396746	6.33097	-0.150872	3.49443	0.475886	24	29	18	13	6	0.303041	2.09716	0.212021	0.25434	0.0919367	-0.901811	1.86853	-1.40693	-1.15001	-2.56895
Pkig	protein kinase inhibitor, gamma [Source:MGI Symbol;Acc:MGI:1343086]	2	163658386;163659150;163694037;163703486;163721128;163725457	163658659;163659235;163694156;163703555;163721301;163726158	+	4935	-0.32402	0.0119397	0.397947	6.31981	5.57587	-0.443661	-0.129855	2245	296	2407	1360	2004	34.5292	26.0739	34.5352	32.4109	37.4038	5.62198	5.21685	5.62223	5.53066	5.73733
Ip6k2	inositol hexaphosphate kinase 2 [Source:MGI Symbol;Acc:MGI:1923750]	9	108795994;108798110;108798271;108799242;108804542;108805539	108796396;108798178;108798493;108799417;108804717;108806333	+	1911	-0.497668	0.0119535	0.397947	6.31776	6.819	-0.530802	-0.204164	8349	653	4324	3027	3860	99.411	44.5304	48.0288	55.8462	55.7744	7.51668	6.35815	6.46724	6.68479	6.68293
Atp1a3	ATPase, Na+/K+ transporting, alpha 3 polypeptide [Source:MGI Symbol;Acc:MGI:88107]	7	24978169;24978914;24979295;24980010;24980551;24981519;24981742;24987435;24987978;24989568;24989789;24990363;24994132;24994350;24994536;24997132;24997513;24998674;24998900;25000577;25000920;25001072;25005755	24978576;24979005;24979396;24980140;24980696;24981642;24981896;24987603;24988128;24989704;24989964;24990555;24994266;24994459;24994734;24997400;24997630;24998808;24999013;25000780;25000979;25001158;25005937	-	127	-0.399008	0.0120533	0.400386	6.30302	9.31518	-0.459939	-0.216199	31726	3999	33945	17502	25645	193.394	139.612	193.028	165.309	189.705	9.44262	8.9725	9.43988	9.21624	9.41483
Il6ra	interleukin 6 receptor, alpha [Source:MGI Symbol;Acc:MGI:105304]	3	89869324;89876809;89877844;89878849;89885902;89886542;89887022;89889187;89890237;89912955	89871386;89876908;89877913;89878895;89886043;89886708;89887206;89889310;89890473;89913162	-	14552	2.24894	0.0121218	0.400573	6.29297	-0.0545674	3.25833	0.393667	20	30	24	15	10	0.131215	1.12724	0.146886	0.152485	0.0796161	-1.16009	1.91732	-1.00037	-0.947338	-1.86255
Itga5	integrin alpha 5 (fibronectin receptor alpha) [Source:MGI Symbol;Acc:MGI:96604]	15	103344286;103345952;103346581;103347671;103347892;103349612;103350165;103350374;103350574;103350764;103350946;103351378;103351541;103352015;103352258;103352484;103352916;103353143;103353574;103354047;103354268;103355926;103356077;103356316;103356779;103356920;103357192;103357448;103359050;103366300	103345352;103346074;103346682;103347784;103347975;103349764;103350270;103350454;103350653;103350856;103351096;103351445;103351678;103352169;103352313;103352585;103352961;103353334;103353782;103354099;103354324;103355969;103356121;103356441;103356824;103356981;103357312;103357560;103359180;103366748	-	13639	1.83434	0.0121273	0.400573	6.29217	0.87349	2.84626	-0.141696	31	52	58	24	34	0.155693	1.49573	0.271738	0.186767	0.207221	-0.537964	2.70944	0.257628	-0.27851	-0.130105
Shmt1	serine hydroxymethyltransferase 1 (soluble) [Source:MGI Symbol;Acc:MGI:98299]	11	60788897;60789596;60790146;60792949;60794836;60797525;60798594;60801428;60801916;60804263;60806946;60810904	60789316;60789706;60790262;60793071;60794952;60797737;60798675;60801588;60802031;60804408;60807042;60811265	-	13756	1.86798	0.0122038	0.400573	6.28101	0.777364	2.86032	-0.102754	31	49	50	23	32	0.329254	2.98064	0.495399	0.378511	0.412446	-0.537964	2.62383	0.0452077	-0.339238	-0.216696
Ifnlr1	interferon lambda receptor 1 [Source:MGI Symbol;Acc:MGI:2429859]	4	135686457;135690522;135698790;135701228;135703710;135704169;135705053	135686599;135690645;135698971;135701370;135703869;135704299;135708180	+	14579	2.25617	0.0122168	0.400573	6.27913	-0.0843995	3.26229	0.537997	17	29	12	16	21	0.0929578	0.908194	0.0612116	0.135562	0.139349	-1.38954	1.86853	-1.9751	-0.855765	-0.816643
Tiam2	T cell lymphoma invasion and metastasis 2 [Source:MGI Symbol;Acc:MGI:1344338]	17	3326573;3397207;3412632;3413945;3421273;3427128;3428791;3437228;3438627;3439701;3448378;3450232;3450779;3453320;3454088;3477175;3482315;3483490;3502881;3505708;3506767;3507709;3509401;3511057;3512847;3513391;3514671;3515970;3516563;3518112	3326726;3397344;3412750;3415185;3421708;3427300;3429015;3437413;3438773;3439772;3448536;3450336;3450857;3453412;3454351;3477278;3482396;3484089;3503060;3505776;3506892;3507817;3509580;3511175;3512955;3513449;3514776;3516057;3516717;3519397	+	12250	1.12286	0.0122831	0.400573	6.26955	2.0528	1.95043	-0.0176272	135	87	153	82	91	0.425233	1.56948	0.449573	0.400211	0.347842	1.57033	3.45116	1.6504	1.48311	1.28147
Gtse1	G two S phase expressed protein 1 [Source:MGI Symbol;Acc:MGI:1352755]	15	85859707;85859946;85861901;85862068;85864107;85867475;85868680;85871509;85873640;85874975;85875536;85876149	85859794;85860095;85861958;85862695;85864262;85867601;85869057;85871581;85873876;85875218;85875751;85876573	+	14147	2.08502	0.0123147	0.400573	6.26499	0.407743	3.11142	-0.202993	32	41	28	15	19	0.252461	1.85256	0.206072	0.183366	0.181906	-0.492738	2.36708	-0.781623	-0.947338	-0.958673
Cx3cl1	chemokine (C-X3-C motif) ligand 1 [Source:MGI Symbol;Acc:MGI:1097153]	8	94772180;94778028;94779560	94772334;94778148;94782426	+	1908	-0.280394	0.0123249	0.400573	6.26351	6.85037	-0.354892	-0.100438	5652	755	5567	3329	4748	39.441	30.1742	36.2395	35.9949	40.2072	6.95387	6.56752	6.83175	6.82197	6.98162
P2rx7	purinergic receptor P2X, ligand-gated ion channel, 7 [Source:MGI Symbol;Acc:MGI:1339957]	5	122643911;122650424;122652727;122654161;122654979;122657012;122658708;122663577;122664545;122666144;122670438;122673355;122673666;122676662;122680807;122691253	122644198;122650539;122652895;122654229;122655260;122657084;122658804;122663657;122664674;122666280;122670528;122673420;122673815;122676763;122684289;122691432	+	14069	2.10993	0.0123263	0.400573	6.26332	0.502737	3.18669	-0.5776	26	45	39	12	19	0.103418	1.02513	0.144712	0.0739581	0.0917116	-0.788167	2.50116	-0.309767	-1.26314	-0.958673
Ddx26b	DEAD/H (Asp-Glu-Ala-Asp/His) box polypeptide 26B [Source:MGI Symbol;Acc:MGI:2442593]	X	56454839;56455449;56479630;56480571;56480890;56481326;56483779;56485239;56489006;56493039;56496516;56497861;56499568;56501661;56504725;56506373;56506880	56455316;56455526;56479779;56480660;56481073;56481454;56483942;56485391;56489138;56493133;56496734;56497984;56499710;56501895;56505099;56506466;56507843	+	5565	0.331356	0.0123732	0.400573	6.25659	5.39781	0.434616	0.379194	1491	404	1996	1437	1489	8.58757	13.3265	10.7243	12.8242	10.4072	5.03167	5.66552	5.35216	5.61009	5.30887
Pik3cg	phosphoinositide-3-kinase, catalytic, gamma polypeptide [Source:MGI Symbol;Acc:MGI:1353576]	12	32173397;32192080;32193599;32194694;32195619;32197185;32199088;32200500;32200835;32203992;32208151;32208518	32176856;32192237;32193710;32194824;32195709;32197331;32199191;32200725;32200900;32205998;32208470;32208649	-	14000	1.95315	0.0123789	0.400573	6.25578	0.489392	2.90478	0.234031	37	40	30	23	22	0.116696	0.722534	0.0882657	0.112399	0.0842026	-0.28571	2.33151	-0.683548	-0.339238	-0.75055
Myocd	myocardin [Source:MGI Symbol;Acc:MGI:2137495]	11	65176571;65180885;65183360;65184488;65186919;65195068;65196102;65200794;65204259;65218529;65222032;65223734;65233119;65269644	65179016;65180942;65183488;65184631;65187815;65195221;65196394;65200919;65204422;65218690;65222107;65223789;65233184;65269989	-	14401	2.23756	0.0124194	0.400573	6.24999	0.186272	3.33645	-0.268684	18	37	33	11	13	0.0771519	0.908279	0.131948	0.0730548	0.0676185	-1.30893	2.21925	-0.547907	-1.38589	-1.49478
Arl4d	ADP-ribosylation factor-like 4D [Source:MGI Symbol;Acc:MGI:1933155]	11	101665541;101666548	101665637;101667832	+	1510	-0.290626	0.0124364	0.400573	6.24756	7.08231	-0.409093	-0.0779691	6391	857	6762	3985	5659	101.426	77.8943	100.109	97.9922	108.986	7.13114	6.75032	7.11228	7.08145	7.23484
Alox5	arachidonate 5-lipoxygenase [Source:MGI Symbol;Acc:MGI:87999]	6	116410071;116412460;116413122;116413442;116413738;116414523;116415374;116420241;116423143;116424137;116427143;116448270;116454117;116460875	116410898;116412630;116413222;116413563;116413916;116414609;116415577;116420387;116423315;116424243;116427265;116448351;116454315;116461178	-	14383	2.2321	0.0124367	0.400573	6.24753	0.213534	3.30093	-0.476788	17	38	28	10	19	0.13189	1.68846	0.202646	0.120211	0.178881	-1.38954	2.25765	-0.781623	-1.52007	-0.958673
Cdkn2b	cyclin-dependent kinase inhibitor 2B (p15, inhibits CDK4) [Source:MGI Symbol;Acc:MGI:104737]	4	89306289;89310666	89307314;89311032	-	13978	1.85558	0.012455	0.400573	6.24492	0.399833	2.60172	1.08946	37	31	36	40	16	0.58256	2.7954	0.528758	0.975843	0.305708	-0.28571	1.96452	-0.423929	0.45226	-1.20196
Lepr	leptin receptor [Source:MGI Symbol;Acc:MGI:104993]	4	101717407;101728010;101733267;101735560;101745511;101750287;101752061;101764861;101765304;101768047;101771297;101772836;101774201;101779905;101782545;101789263;101790801;101791995;101811348;101814448	101717938;101728069;101733596;101735683;101745716;101750429;101752205;101765151;101765421;101768246;101771445;101772995;101774283;101780121;101782727;101789358;101790906;101792258;101813667;101815354	+	14288	2.27633	0.0124657	0.400573	6.2434	0.375925	3.37486	-1.3268	22	44	25	6	22	0.0727339	0.833125	0.0771028	0.030736	0.0882642	-1.02518	2.46879	-0.942496	-2.23287	-0.75055
Myo1a	myosin IA [Source:MGI Symbol;Acc:MGI:107732]	10	127705256;127705466;127705824;127706820;127707127;127707354;127707618;127710150;127710374;127710878;127711084;127712584;127712763;127713721;127713985;127714326;127714881;127715250;127715632;127715877;127716288;127718512;127719251;127719633;127719868;127720153;127720593	127705369;127705581;127705918;127706924;127707173;127707417;127707716;127710253;127710521;127710996;127711170;127712649;127712867;127713783;127714185;127714552;127715081;127715343;127715781;127715945;127716362;127718646;127719357;127719765;127720020;127720280;127720940	+	11683	0.790389	0.0124839	0.400573	6.24082	2.45769	1.22836	0.506949	162	79	207	177	189	1.05967	2.95956	1.26311	1.79395	1.50026	1.83265	3.31212	2.08544	2.59071	2.33319
Trpm6	transient receptor potential cation channel, subfamily M, member 6 [Source:MGI Symbol;Acc:MGI:2675603]	19	18749983;18772321;18776693;18778520;18783040;18783774;18786674;18791986;18792836;18796253;18796441;18800935;18802149;18809532;18811679;18813349;18815241;18819038;18823333;18825751;18827371;18829831;18830205;18832469;18837973;18853327;18856155;18862171;18866198;18867954;18870500;18872212;18873829;18875836;18876753;18877567;18883900;18888935;18892004	18750042;18772394;18776731;18778697;18783253;18783898;18786845;18792154;18792959;18796325;18796541;18801069;18802202;18809672;18811813;18813629;18815469;18819190;18823479;18825879;18827622;18830005;18830319;18832662;18838105;18854468;18856264;18862288;18866289;18868012;18870525;18872262;18873894;18876122;18876835;18877772;18883951;18889041;18892511	+	13808	1.97151	0.0125569	0.402061	6.23049	0.785451	3.02671	-0.755296	32	53	42	14	33	0.107826	1.02281	0.13202	0.0730945	0.134939	-0.492738	2.73689	-0.203981	-1.04512	-0.172751
Drd4	dopamine receptor D4 [Source:MGI Symbol;Acc:MGI:94926]	7	141292006;141293713;141293913;141294659	141292313;141293825;141294484;141295001	+	1489	-0.325917	0.0126041	0.402114	6.22385	7.09186	-0.505899	-0.0608479	5772	811	7778	4081	5646	94.7566	76.2513	119.115	103.808	112.479	6.98418	6.67074	7.31421	7.11579	7.23152
Nek10	NIMA (never in mitosis gene a)- related kinase 10 [Source:MGI Symbol;Acc:MGI:2685128]	14	14820815;14821107;14826936;14828443;14836143;14840563;14842786;14843847;14845498;14846605;14850760;14853844;14855676;14857783;14859295;14860739;14860926;14861551;14863456;14865393;14865633;14885053;14930575;14931250;14937574;14955495;14955771;14957551;14969475;14980515;14986667;14999084;15001012;15001145;15006645	14820885;14821167;14827066;14828541;14836227;14840604;14842864;14843914;14845577;14846691;14850984;14853983;14855737;14857860;14859359;14860841;14861054;14861688;14863501;14865514;14865735;14885128;14930704;14931320;14937787;14955678;14955857;14957605;14969512;14980615;14986777;14999192;15001064;15001200;15006693	+	12557	1.20175	0.0126277	0.402114	6.22054	1.80449	2.01783	0.0566114	99	75	116	71	91	0.648544	2.8139	0.708888	0.720683	0.723425	1.12443	3.23722	1.25229	1.27601	1.28147
Il15ra	interleukin 15 receptor, alpha chain [Source:MGI Symbol;Acc:MGI:104644]	2	11705293;11705712;11718264;11720013;11723413;11724096;11727763;11730571;11733150	11705578;11705944;11718458;11720105;11723610;11724128;11727833;11730646;11733985	+	14512	2.17511	0.0126386	0.402114	6.21901	-0.039147	3.11708	0.560143	15	29	26	18	15	0.162785	1.80246	0.263216	0.302676	0.197543	-1.56567	1.86853	-0.886854	-0.688404	-1.29312
Wnk2	WNK lysine deficient protein kinase 2 [Source:MGI Symbol;Acc:MGI:1922857]	13	49036302;49037601;49042628;49044374;49050484;49051357;49052559;49056835;49057612;49060351;49060701;49067247;49067917;49068073;49070770;49070955;49071991;49072502;49076137;49078059;49078671;49081904;49085250;49090817;49092236;49095341;49100963;49102790;49146552;49147762	49036505;49039203;49042866;49044418;49050582;49051527;49052773;49057514;49057700;49060426;49061521;49067366;49067962;49068243;49070886;49071123;49072040;49072795;49076664;49078250;49078826;49082103;49085541;49091036;49092324;49095498;49101183;49102962;49147234;49148328	-	4791	-0.309158	0.0126775	0.402504	6.21356	5.62662	-0.326037	-0.179806	2174	331	2581	1354	2113	5.48819	4.78565	6.07818	5.29627	6.47317	5.57562	5.37805	5.7229	5.52428	5.81372
Ntng2	netrin G2 [Source:MGI Symbol;Acc:MGI:2159341]	2	29194821;29195647;29196982;29198814;29200874;29204898;29207418;29227578;29247828	29195053;29195781;29197149;29198915;29200948;29204924;29207590;29228221;29248040	-	3852	-0.349642	0.0128632	0.407541	6.18783	5.96276	-0.605902	-0.0577177	2782	348	3530	1881	2511	34.4726	24.6967	40.8044	36.1149	37.7582	5.93133	5.45029	6.17458	5.99847	6.06266
Optc	opticin [Source:MGI Symbol;Acc:MGI:2151113]	1	133897194;133898342;133900834;133901995;133903650;133904977;133906931;133907972	133897970;133898437;133901190;133902153;133903782;133905256;133907173;133907999	-	11673	-1.78297	0.0130289	0.411925	6.16519	2.17066	-0.17973	-1.28263	84	21	756	36	35	0.88873	1.27249	7.46153	0.590166	0.449372	0.888437	1.40419	3.95201	0.301292	-0.0886832
Efhd2	EF hand domain containing 2 [Source:MGI Symbol;Acc:MGI:106504]	4	141858142;141860548;141861805;141874560	141859878;141860682;141861952;141874920	-	6602	-0.338881	0.0130628	0.412134	6.16059	4.96961	-0.293089	-0.25986	1481	216	1555	817	1336	13.6422	11.3953	13.3621	11.6609	14.9343	5.02197	4.76241	4.99205	4.79564	5.15248
Poln	DNA polymerase N [Source:MGI Symbol;Acc:MGI:2675617]	5	34007179;34008840;34009587;34013502;34014243;34024306;34032746;34077097;34078916;34079902;34103898;34105176;34107087;34108314;34109351;34113309;34114079;34115360;34116809;34118886;34122606;34129103;34133111;34149717;34168395;34169390	34007509;34008901;34009654;34013580;34014353;34024437;34032828;34077211;34078993;34079959;34103963;34105229;34107143;34108409;34109434;34113373;34114139;34115428;34116966;34118998;34122796;34129603;34133190;34149861;34168443;34169526	-	13724	1.82264	0.013208	0.415844	6.14104	0.799223	2.80059	-0.101753	37	49	38	24	40	0.266679	2.02268	0.255498	0.268028	0.349861	-0.28571	2.62383	-0.346826	-0.27851	0.102267
Ddit4	DNA-damage-inducible transcript 4 [Source:MGI Symbol;Acc:MGI:1921997]	10	59949675;59951317;59951697	59951029;59951572;59951770	-	3038	-0.360644	0.0133172	0.41841	6.12648	6.28705	-0.667493	-0.0326292	3846	419	3750	2405	3392	50.061	31.2354	45.5341	48.505	53.5788	6.39851	5.7181	6.26179	6.35297	6.49648
Kcnq5	potassium voltage-gated channel, subfamily Q, member 5 [Source:MGI Symbol;Acc:MGI:1924937]	1	21398403;21404932;21405793;21424049;21457404;21461551;21466383;21469470;21479374;21487223;21505300;21505684;21535061;21593524;21961181	21403125;21405058;21405924;21424157;21457624;21461607;21466409;21469564;21479469;21487333;21505425;21505859;21535187;21593614;21961942	-	13169	1.42173	0.0133973	0.420053	6.11587	1.15155	2.01325	0.873688	66	43	73	72	41	0.207385	0.773831	0.21398	0.350549	0.156338	0.542389	2.43567	0.58728	1.29611	0.137601
Anp32e	acidic (leucine-rich) nuclear phosphoprotein 32 family, member E [Source:MGI Symbol;Acc:MGI:1913721]	3	95929257;95933909;95934776;95937024;95937882;95944307;95945180	95929650;95934058;95934898;95937195;95938039;95944361;95947387	+	549	-0.280711	0.0134941	0.422199	6.10315	8.0107	-0.092916	-0.321564	11610	2026	13151	6391	10965	78.1096	78.0648	82.5366	66.6227	89.5217	7.99235	7.99152	8.07188	7.76287	8.18908
Rasl10b	RAS-like, family 10, member B [Source:MGI Symbol;Acc:MGI:2685575]	11	83410072;83412478;83417852;83418560	83410591;83412834;83417976;83421038	+	3412	-0.276418	0.0135313	0.422199	6.09829	6.15307	-0.27206	-0.161075	3359	492	3472	1964	2984	21.1639	17.7539	20.4071	19.1738	22.8156	6.20321	5.94977	6.15068	6.06076	6.31161
Aspm	asp (abnormal spindle)-like, microcephaly associated (Drosophila) [Source:MGI Symbol;Acc:MGI:1334448]	1	139454773;139456740;139457037;139461426;139461772;139463056;139464236;139467918;139468618;139469336;139470438;139470672;139471571;139473538;139473838;139474245;139476708;139477346;139482338;139485700;139487207;139488388;139489646;139489964;139490299;139491518;139492707;139493648	139455204;139456883;139458444;139461530;139461918;139463301;139464303;139468059;139468748;139469511;139470583;139470757;139471792;139473745;139473980;139474373;139476902;139481140;139482504;139485787;139487416;139488537;139489837;139490156;139490453;139491694;139492876;139494088	+	12968	1.49293	0.0135685	0.422199	6.09344	1.49206	2.46826	-0.33138	69	72	67	38	78	0.15339	0.916694	0.138944	0.130892	0.210422	0.606139	3.17839	0.464304	0.37875	1.05995
Dusp27	dual specificity phosphatase 27 (putative) [Source:MGI Symbol;Acc:MGI:2685055]	1	166098148;166107973;166110052;166112031;166127070;166127792	166101386;166108190;166110283;166112125;166127203;166127898	-	13357	1.56264	0.0135961	0.422199	6.08984	1.06497	2.39239	0.360601	60	50	51	45	46	0.326945	1.5604	0.259245	0.379942	0.304179	0.405761	2.65294	0.0735346	0.62115	0.302352
Accsl	1-aminocyclopropane-1-carboxylate synthase (non-functional)-like [Source:MGI Symbol;Acc:MGI:3584519]	2	93855360;93856697;93856945;93857895;93858137;93859356;93861017;93861469;93861774;93862791;93863100;93863919;93864392;93865682;93869022	93855780;93856850;93857087;93858036;93858182;93859445;93861117;93861546;93861871;93862857;93863169;93863989;93864451;93866229;93869157	-	14333	2.10569	0.0136401	0.422199	6.08413	0.188818	3.16986	0.646389	13	33	18	21	33	0.128145	1.86302	0.165519	0.320745	0.394749	-1.76633	2.05452	-1.40693	-0.468949	-0.172751
Samd14	sterile alpha motif domain containing 14 [Source:MGI Symbol;Acc:MGI:2384945]	11	95009879;95014352;95019361;95019930;95021198;95021386;95021549;95023259;95023460;95024578	95010576;95014406;95019527;95020218;95021285;95021460;95021708;95023378;95023615;95026087	+	1697	-0.281639	0.0136532	0.422199	6.08244	6.96577	-0.387323	-0.0776708	5591	800	6385	3665	5326	36.9575	30.2863	39.3722	37.5378	42.723	6.93821	6.65104	7.02952	6.96069	7.14735
Sncaip	synuclein, alpha interacting protein (synphilin) [Source:MGI Symbol;Acc:MGI:1915097]	18	52767811;52768093;52768144;52837964;52851439;52868539;52871302;52884968;52894834;52898120;52905805;52906418;52908610;52915307	52767950;52768137;52768458;52838066;52851511;52869407;52871481;52885081;52894959;52898289;52905897;52907477;52908680;52915931	+	13820	1.79244	0.0136618	0.422199	6.08133	0.653668	2.67186	0.437442	42	41	31	32	33	0.231217	1.2927	0.159202	0.272962	0.220461	-0.104696	2.36708	-0.636903	0.132659	-0.172751
Sez6l2	seizure related 6 homolog like 2 [Source:MGI Symbol;Acc:MGI:2385295]	7	126950535;126952000;126952774;126953385;126953715;126958269;126959047;126959791;126961737;126962353;126963265;126963563;126966725;126967014;126967707;126967927;126968160;126970053	126951116;126952131;126953073;126953524;126953916;126958454;126959215;126959954;126961937;126962491;126963461;126963757;126966916;126967205;126967745;126968044;126968256;126970606	+	1916	-0.258133	0.0137865	0.424943	6.06528	6.85316	-0.261371	-0.133145	5569	803	5675	3244	4682	32.1512	26.5509	30.5634	29.019	32.8019	6.93253	6.65644	6.85946	6.78466	6.96143
Myl6	myosin, light polypeptide 6, alkali, smooth muscle and non-muscle [Source:MGI Symbol;Acc:MGI:109318]	10	128490861;128492059;128492229;128492602;128493539;128493809	128491033;128492136;128492402;128492745;128493566;128493825	-	3534	-0.289325	0.0138069	0.424943	6.06267	6.09736	-0.319224	-0.145289	3543	459	3354	1914	2623	126.559	93.9026	111.764	105.936	113.702	6.28014	5.84962	6.1008	6.02356	6.1256
Pde4c	phosphodiesterase 4C, cAMP specific [Source:MGI Symbol;Acc:MGI:99556]	8	70724064;70724515;70726844;70745274;70745867;70745988;70746184;70746532;70746787;70747220;70747467;70747815;70748057;70748368;70748911;70749325;70749841	70724217;70724567;70727049;70745465;70745903;70746058;70746236;70746644;70746880;70747380;70747565;70747979;70748156;70748522;70749033;70749405;70751176	+	13814	1.86988	0.0138659	0.425875	6.05514	0.705655	2.89747	0.0861466	53	46	34	24	21	0.364055	1.80964	0.217864	0.255437	0.175048	0.22806	2.53282	-0.505386	-0.27851	-0.816643
Fgfr3	fibroblast growth factor receptor 3 [Source:MGI Symbol;Acc:MGI:95524]	5	33721724;33722306;33727647;33728192;33729681;33729936;33730144;33731281;33732117;33732722;33733254;33733660;33733856;33734047;33734347;33734553;33734851;33735133;33735414	33721954;33722511;33727916;33728245;33729850;33730059;33730334;33731431;33732261;33732912;33733402;33733781;33733966;33734237;33734469;33734623;33734988;33735238;33737068	+	13714	1.89002	0.0138937	0.425875	6.0516	0.840182	2.9844	-0.440895	44	53	55	18	20	0.219376	1.5134	0.255808	0.139056	0.121008	-0.0382049	2.73689	0.181588	-0.688404	-0.885911
Plcg2	phospholipase C, gamma 2 [Source:MGI Symbol;Acc:MGI:97616]	8	117498291;117504135;117555975;117557303;117558069;117566802;117568164;117573341;117573917;117577823;117579776;117581657;117583483;117585164;117586461;117589264;117589843;117590119;117592626;117596262;117598422;117601128;117603822;117605191;117607071;117609138;117610733;117612904;117614168;117615215;117621175;117634274;117634785	117498429;117504373;117556118;117557396;117558116;117566886;117568247;117573384;117573989;117577924;117579894;117581742;117583603;117585332;117586565;117589353;117590018;117590319;117592745;117596442;117598493;117601237;117603918;117605257;117607228;117609240;117610942;117613049;117614282;117615382;117621263;117634458;117635142	+	12265	1.04039	0.0140177	0.428168	6.03591	1.99101	1.73467	0.2997	144	74	143	101	88	0.734828	2.16271	0.68073	0.798594	0.544946	1.66317	3.21788	1.55317	1.78291	1.23328
Slc38a8	solute carrier family 38, member 8 [Source:MGI Symbol;Acc:MGI:2685433]	8	119479603;119482628;119485450;119485977;119487306;119492245;119494196;119496061;119499661;119501001;119501524	119480842;119482679;119485658;119486124;119487420;119492302;119494297;119496193;119499859;119501191;119501698	-	14505	2.34337	0.0140253	0.428168	6.03496	0.0660806	3.6421	-0.16515	13	35	37	9	7	0.108743	1.67675	0.288718	0.116649	0.0710563	-1.76633	2.13923	-0.384863	-1.66801	-2.3574
E130012A19Rik	RIKEN cDNA E130012A19 gene [Source:MGI Symbol;Acc:MGI:2143991]	11	97627387	97629716	-	11298	-0.735659	0.014068	0.428606	6.02959	2.62919	-0.857749	-0.548893	360	31	343	142	239	3.38872	1.67124	3.01192	2.07111	2.7301	2.98269	1.96452	2.81283	2.27337	2.67129
Grm8	glutamate receptor, metabotropic 8 [Source:MGI Symbol;Acc:MGI:1351345]	6	27275121;27285680;27363085;27429400;27618485;27760174;27761206;27762362;27981183;28125616;28134299	27275694;27285981;27364020;27429536;27618685;27760311;27761360;27762497;27981399;28126426;28134369	-	3897	-0.2779	0.0141545	0.43037	6.01878	5.97058	-0.0912162	-0.308571	3158	491	3124	1561	2407	18.8317	16.7688	17.3782	14.4232	17.4181	6.1142	5.94684	5.99833	5.72948	6.00164
Acpp	acid phosphatase, prostate [Source:MGI Symbol;Acc:MGI:1928480]	9	104288240;104299000;104300816;104306885;104309410;104314308;104316226;104319974;104324052;104324643;104326881;104337543	104291529;104300468;104300985;104306988;104309492;104314440;104316318;104320072;104324204;104324729;104326976;104337722	-	14419	2.20932	0.0142293	0.431776	6.00947	0.170894	3.26917	-0.618088	21	37	25	9	17	0.0773181	0.780202	0.0858653	0.0513436	0.0759554	-1.09106	2.21925	-0.942496	-1.66801	-1.11623
Serpinb6a	serine (or cysteine) peptidase inhibitor, clade B, member 6a [Source:MGI Symbol;Acc:MGI:103123]	13	33917918;33918741;33922926;33925312;33930025;33931472;33935573;33935922;33996243;34002670	33918442;33918896;33923068;33925429;33930177;33931646;33935794;33936083;33996351;34002794	-	9978	0.480591	0.0144057	0.436249	5.98774	3.56029	0.563484	0.556333	419	118	589	434	342	4.86745	7.85079	6.38291	7.81194	4.82127	3.20141	3.89056	3.59213	3.8834	3.18767
Armcx5	armadillo repeat containing, X-linked 5 [Source:MGI Symbol;Acc:MGI:2148026]	X	135742692;135743563;135744499;135744919	135742978;135743614;135744575;135747326	+	8928	0.378203	0.014475	0.437337	5.97926	4.11027	0.610367	0.311973	706	186	760	559	559	5.48315	8.27335	5.50623	6.72695	5.26847	3.95357	4.54676	3.95962	4.24836	3.89598
Tnfrsf8	tumor necrosis factor receptor superfamily, member 8 [Source:MGI Symbol;Acc:MGI:99908]	4	145268976;145274283;145277526;145285146;145285326;145287979;145288426;145292594;145293099;145296850;145298734;145303078;145315022	145269235;145274496;145277551;145285199;145285424;145288076;145288516;145292760;145293189;145296993;145298850;145303165;145315147	-	10872	0.576938	0.0145043	0.437337	5.97571	3.03842	0.901899	0.415271	315	102	318	269	269	4.38652	8.13491	4.13097	5.80421	4.54579	2.79027	3.68047	2.70379	3.19384	2.84166
Map7d1	MAP7 domain containing 1 [Source:MGI Symbol;Acc:MGI:2384297]	4	126232168;126232868;126233176;126233365;126233593;126233893;126234098;126234323;126234767;126236633;126236896;126238522;126240023;126240714;126241781;126242017;126256017	126232766;126233061;126233266;126233407;126233646;126233997;126234236;126234518;126235095;126236772;126237278;126238632;126240137;126240877;126241849;126242367;126256319	-	2313	-0.265783	0.0145286	0.437337	5.97275	6.63153	-0.264321	-0.14412	4581	688	4875	2764	4193	29.6731	25.5232	29.4573	27.741	32.9591	6.65079	6.43347	6.64026	6.55367	6.8023
Amotl2	angiomotin-like 2 [Source:MGI Symbol;Acc:MGI:1929286]	9	102717804;102720081;102723569;102724687;102725103;102728317;102729268;102729968;102730793;102731648	102717902;102720876;102723863;102724831;102725195;102728612;102729578;102730176;102730969;102733417	+	3623	-0.331315	0.0145849	0.437722	5.96593	6.05071	-0.565662	-0.0535193	3366	379	3462	1998	2514	17.6151	11.3594	16.9011	16.2013	15.9656	6.20621	5.57337	6.14652	6.08552	6.06438
Lgi3	leucine-rich repeat LGI family, member 3 [Source:MGI Symbol;Acc:MGI:2182619]	14	70530821;70532068;70532775;70533177;70533345;70534369;70534681;70536217	70531270;70532139;70532846;70533248;70533416;70534538;70534845;70538324	+	6401	-0.344879	0.0146225	0.437722	5.96139	5.0341	-0.413574	-0.184766	1567	208	1824	901	1235	10.8043	8.21359	11.7318	9.6257	10.3333	5.10338	4.70798	5.22218	4.93679	5.0391
Gpr64	G protein-coupled receptor 64 [Source:MGI Symbol;Acc:MGI:2446854]	X	160390690;160430350;160438195;160456005;160458835;160461343;160463328;160465578;160468892;160469768;160471756;160472312;160474704;160475491;160477049;160478985;160480227;160481547;160482289;160483083;160483234;160484140;160485644;160487666;160488684;160491398;160492600;160496305	160390749;160430394;160438313;160456037;160458882;160461381;160463369;160465631;160468947;160469823;160471795;160472349;160474798;160475557;160477440;160479147;160480383;160481690;160482411;160483128;160483337;160484261;160485912;160487765;160488967;160491499;160492752;160498076	+	14381	2.04899	0.0146285	0.437722	5.96067	0.106573	2.9739	0.470927	27	31	20	20	18	0.125382	0.824474	0.0866398	0.143907	0.101436	-0.734534	1.96452	-1.25831	-0.538456	-1.0353
Ankdd1b	ankyrin repeat and death domain containing 1B [Source:MGI Symbol;Acc:MGI:2444730]	13	96416134;96419665;96420720;96424733;96429786;96433302;96435873;96441557;96444279;96445789;96454572;96454783;96460815;96470940	96417900;96419796;96420921;96424828;96429884;96433400;96435971;96441655;96444377;96445887;96454676;96454881;96460913;96471160	-	14040	1.97011	0.0147594	0.439877	5.94496	0.458678	3.01987	0.1499	39	40	35	20	14	0.25803	1.51569	0.216018	0.20503	0.112404	-0.210558	2.33151	-0.464083	-0.538456	-1.39043
Actn2	actinin alpha 2 [Source:MGI Symbol;Acc:MGI:109192]	13	12269427;12270778;12272699;12275078;12276363;12277399;12278794;12280429;12282515;12288507;12290674;12291660;12294310;12296475;12300935;12304314;12306274;12308900;12309595;12310847;12340375	12269652;12270936;12272764;12275224;12276542;12277533;12278976;12280569;12282623;12288657;12290821;12291890;12294402;12296560;12301016;12304392;12306361;12308986;12309714;12310961;12340732	-	13713	1.70218	0.0148059	0.439877	5.93941	0.717104	2.52919	0.613644	29	40	53	39	35	0.213152	1.68381	0.363398	0.444157	0.312181	-0.632904	2.33151	0.128573	0.415973	-0.0886832
Igfbp4	insulin-like growth factor binding protein 4 [Source:MGI Symbol;Acc:MGI:96439]	11	99041260;99048226;99049094;99051445	99041845;99048371;99049228;99052643	+	6998	-0.347807	0.0148068	0.439877	5.93931	4.82147	-0.395566	-0.208292	1321	182	1506	766	1145	14.0237	11.0656	14.9142	12.6	14.7507	4.85707	4.5154	4.94587	4.70268	4.92997
Mmp19	matrix metallopeptidase 19 [Source:MGI Symbol;Acc:MGI:1927899]	10	128790910;128791585;128794526;128794820;128795560;128796389;128798127;128798436;128798705	128791144;128791670;128794656;128795035;128795805;128796514;128798291;128798563;128800824	+	14695	2.33091	0.0148172	0.439877	5.93808	-0.18654	3.50219	0.113597	17	29	25	10	6	0.10798	1.05496	0.148132	0.098418	0.0462479	-1.38954	1.86853	-0.942496	-1.52007	-2.56895
H6pd	hexose-6-phosphate dehydrogenase (glucose 1-dehydrogenase) [Source:MGI Symbol;Acc:MGI:2140356]	4	149979474;149983903;149994469;149995745;150003032;150008751	149982921;149984172;149994586;149996381;150003236;150009023	-	10371	-0.550524	0.0148934	0.440411	5.92903	3.26501	-0.587505	-0.410769	416	56	592	234	402	1.84285	1.42078	2.44644	1.60618	2.16108	3.19105	2.81622	3.59945	2.99295	3.42066
Pcsk5	proprotein convertase subtilisin/kexin type 5 [Source:MGI Symbol;Acc:MGI:97515]	19	17432832;17436453;17439019;17447475;17451868;17454683;17456664;17461651;17463341;17466106;17469018;17472954;17474812;17477874;17510168;17511376;17515136;17525212;17558159;17563782;17564710;17565268;17568269;17572424;17575806;17581136;17586010;17594540;17595661;17617651;17642493;17654688;17675421;17678469;17711915;17714758;17752063;17793629;17836955	17433775;17436639;17439119;17447692;17452045;17454910;17456900;17461868;17463536;17466183;17469098;17473154;17474948;17477916;17510236;17511582;17515272;17525314;17560829;17563897;17564839;17565365;17568353;17572617;17575908;17581279;17586146;17594728;17595778;17617754;17642593;17654900;17675593;17678557;17711991;17714901;17752176;17793733;17837632	-	11372	0.704235	0.0149115	0.440411	5.9269	2.70444	1.21512	0.314868	207	96	284	190	199	0.485774	1.29026	0.621724	0.690874	0.566715	2.18551	3.59307	2.54089	2.69282	2.40745
Dnajb2	DnaJ (Hsp40) homolog, subfamily B, member 2 [Source:MGI Symbol;Acc:MGI:1928739]	1	75236423;75236702;75237455;75239280;75239508;75240892;75241171;75241409;75243458	75236589;75236948;75237564;75239333;75239630;75240984;75241273;75241479;75245692	+	2030	-0.249921	0.0149228	0.440411	5.92556	6.79639	-0.195807	-0.16998	5189	806	5458	3033	4610	35.5317	31.609	34.8644	32.18	38.3073	6.83057	6.66181	6.80322	6.68764	6.93907
Ect2	ect2 oncogene [Source:MGI Symbol;Acc:MGI:95281]	3	27097222;27100828;27102395;27115396;27117778;27121961;27122397;27123903;27126879;27127734;27130054;27131785;27137025;27138502;27138848;27139014;27139532;27141626;27144952;27145956;27146837;27148795;27148993;27150029;27153703	27098488;27100971;27102502;27115550;27117916;27122080;27122475;27123984;27126975;27127844;27130122;27131904;27137161;27138724;27138910;27139129;27139662;27141699;27145059;27146045;27147019;27148887;27149072;27150180;27153878	-	11744	0.827584	0.0149563	0.44054	5.92161	2.41077	1.36944	0.43983	174	82	253	159	120	0.926954	2.50188	1.25732	1.31246	0.775778	1.9355	3.36584	2.3744	2.43623	1.67929
Slc51a	solute carrier family 51, alpha subunit [Source:MGI Symbol;Acc:MGI:2146634]	16	32475578;32476373;32477167;32477548;32478305;32478716;32479650;32486135;32487485	32475878;32476478;32477313;32477659;32478463;32478789;32479804;32486229;32487879	-	14621	2.35739	0.0150727	0.441625	5.90795	-0.0465501	3.5365	-0.537079	14	33	11	7	23	0.198871	2.68472	0.145764	0.154071	0.396477	-1.66251	2.05452	-2.09608	-2.01906	-0.687352
Ldlrap1	low density lipoprotein receptor adaptor protein 1 [Source:MGI Symbol;Acc:MGI:2140175]	4	134745412;134748282;134749337;134749959;134750382;134755193;134757341;134758919;134767816	134747199;134748316;134749467;134750042;134750454;134755307;134757453;134759061;134768004	-	11729	0.778622	0.015122	0.441625	5.90219	2.40153	1.14821	0.584751	153	72	233	180	159	1.25634	3.38604	1.78479	2.29018	1.58438	1.7504	3.17839	2.25581	2.61492	2.08431
Gm5141	predicted gene 5141 [Source:MGI Symbol;Acc:MGI:3779466]	13	62772200;62776717;62776963;62785681	62775162;62776777;62777089;62785808	-	8896	0.398171	0.0151361	0.441625	5.90056	4.1237	0.529195	0.430366	578	175	786	604	651	3.86613	6.70393	4.90441	6.25989	5.28417	3.66515	4.45884	4.00813	4.36001	4.11567
Cux2	cut-like homeobox 2 [Source:MGI Symbol;Acc:MGI:107321]	5	121860216;121864647;121865852;121867091;121868445;121869008;121873050;121873657;121875079;121875287;121876830;121876968;121879815;121882773;121884007;121884747;121885838;121887354;121898277;121921314;121924805;122043770;122047571	121861381;121864920;121866040;121867360;121868616;121869780;121873151;121874301;121875178;121875335;121876888;121877159;121879919;121882821;121884073;121884823;121885958;121887488;121898355;121921361;121924915;122043844;122047825	-	4799	-0.304123	0.0151439	0.441625	5.89965	5.62317	-0.361674	-0.148246	2209	322	2534	1380	2100	9.47566	7.91067	10.14	9.17222	10.9315	5.59866	5.33828	5.6964	5.55171	5.80482
Tmem179	transmembrane protein 179 [Source:MGI Symbol;Acc:MGI:2144891]	12	112500184;112503242;112504534;112510744	112501922;112503320;112504671;112511160	-	5765	-0.338514	0.0151615	0.441625	5.89761	5.2717	-0.470992	-0.139125	1866	236	2010	1098	1549	17.2466	12.4924	17.3302	15.7245	17.3736	5.35526	4.89013	5.36224	5.22199	5.36585
Slfn8	schlafen 8 [Source:MGI Symbol;Acc:MGI:2672859]	11	83002158;83004057;83013365;83016653;83019913;83020577	83003889;83004780;83013499;83017722;83020028;83020810	-	14536	2.24612	0.0152173	0.441625	5.89114	0.0143491	3.3664	-0.208186	17	33	30	10	10	0.0929578	1.03346	0.153029	0.0847264	0.0663567	-1.38954	2.05452	-0.683548	-1.52007	-1.86255
Capg	capping protein (actin filament), gelsolin-like [Source:MGI Symbol;Acc:MGI:1098259]	6	72544391;72544537;72544789;72549273;72549647;72555273;72555477;72555751;72556085;72557711;72558165;72558739;72561028;72562810	72544466;72544666;72544877;72549501;72549868;72555308;72555649;72555905;72556252;72557860;72558257;72558871;72561116;72562983	+	13287	1.57791	0.0152385	0.441625	5.88868	1.17206	2.52458	-0.081255	71	58	56	35	42	0.812318	3.80048	0.597683	0.620465	0.583129	0.647126	2.86678	0.207383	0.260945	0.172091
Lin28a	lin-28 homolog A (C. elegans) [Source:MGI Symbol;Acc:MGI:1890546]	4	134003330;134007911;134018053;134018711	134006321;134008095;134018249;134018816	-	11425	0.748706	0.0152495	0.441625	5.88741	2.67455	1.32773	0.281005	173	99	278	177	211	1.09033	3.57346	1.63445	1.72848	1.61377	1.9272	3.63743	2.51013	2.59071	2.49179
Gm16861	predicted gene, 16861 [Source:MGI Symbol;Acc:MGI:4439785]	16	4935164;4938868;4939371	4936182;4939164;4939585	-	13418	1.52489	0.0153625	0.441625	5.87441	0.972871	2.24877	0.669059	43	43	55	53	51	0.616003	3.52798	0.735009	1.17645	0.886609	-0.0710675	2.43567	0.181588	0.855966	0.450202
Elavl3	ELAV (embryonic lethal, abnormal vision, Drosophila)-like 3 (Hu antigen C) [Source:MGI Symbol;Acc:MGI:109157]	9	22015005;22024674;22026173;22026508;22036312;22036641;22051590	22018854;22024712;22026398;22026661;22036415;22036860;22052023	-	2732	-0.264647	0.0154111	0.441625	5.86885	6.44185	-0.279409	-0.134411	4149	597	4324	2440	3519	18.1019	14.9176	17.5988	16.495	18.6315	6.50791	6.22881	6.46724	6.37381	6.54951
Gm11696	predicted gene 11696 [Source:MGI Symbol;Acc:MGI:3701776]	11	109354778;109363106	109356993;109363654	-	9745	0.465622	0.0154142	0.441625	5.8685	3.72395	0.857348	0.239771	495	164	508	395	489	3.92645	7.45044	3.75901	4.85482	4.70707	3.44168	4.36522	3.37886	3.74765	3.70309
Lrrc39	leucine rich repeat containing 39 [Source:MGI Symbol;Acc:MGI:1924557]	3	116562973;116565730;116568759;116569999;116570838;116577419;116578245;116579505;116581221	116563123;116565920;116568864;116570155;116573112;116577564;116578397;116579641;116583134	+	14444	2.23844	0.0154379	0.441625	5.8658	0.156685	3.37051	-0.681622	13	37	23	8	24	0.0545169	0.888655	0.089977	0.0519828	0.122137	-1.76633	2.21925	-1.06066	-1.83289	-0.626807
Prrx1	paired related homeobox 1 [Source:MGI Symbol;Acc:MGI:97712]	1	163245119;163253977;163255277;163261840;163312395	163248396;163254048;163257942;163262015;163313650	-	13971	2.11258	0.0154588	0.441625	5.86342	0.643817	3.27893	-1.42159	29	51	47	7	17	0.0853981	0.860129	0.129111	0.0319396	0.06075	-0.632904	2.68147	-0.0432716	-2.01906	-1.11623
Msh5	mutS homolog 5 (E. coli) [Source:MGI Symbol;Acc:MGI:1329021]	17	35028605;35029196;35029653;35029878;35030201;35030609;35031148;35031354;35031679;35032341;35032760;35033223;35033590;35038406;35039201;35041470;35042098;35043729;35044025;35044317;35045114;35045294;35045930;35046231;35046700	35028852;35029269;35029790;35030021;35030275;35030758;35031274;35031543;35031766;35032421;35032869;35033295;35033718;35038468;35039339;35041515;35042180;35043764;35044134;35044438;35045176;35045374;35046053;35046606;35046723	-	12532	1.15889	0.0154766	0.441625	5.86138	1.81766	1.9657	0.141273	113	73	88	76	108	0.856386	3.16853	0.622142	0.892455	0.993259	1.31453	3.19827	0.855441	1.37384	1.52773
Hrh3	histamine receptor H3 [Source:MGI Symbol;Acc:MGI:2139279]	2	180099465;180102729;180103902	180101416;180102895;180104407	-	7399	-0.391173	0.015504	0.441625	5.85827	4.66593	-0.559662	-0.169829	1175	147	1240	712	1159	9.81744	7.0343	9.66491	9.21769	11.7514	4.68816	4.20742	4.66558	4.59725	4.9475
Kif7	kinesin family member 7 [Source:MGI Symbol;Acc:MGI:1098239]	7	79698098;79699150;79699387;79700182;79700949;79702106;79702453;79702779;79704627;79706736;79706989;79707520;79708422;79709166;79710045;79710703;79711413;79713831	79698915;79699296;79699585;79700388;79701164;79702282;79702578;79702976;79704829;79706888;79707104;79707677;79708640;79709282;79710564;79711096;79711613;79714186	-	12098	0.939795	0.0155579	0.441625	5.85217	2.1235	1.559	0.340734	129	75	154	119	137	0.62526	2.08198	0.696318	0.893716	0.805822	1.50494	3.23722	1.65977	2.01895	1.86994
Slc41a3	solute carrier family 41, member 3 [Source:MGI Symbol;Acc:MGI:1918949]	6	90604880;90611879;90619246;90624812;90626380;90633611;90635250;90636857;90640884;90642211;90644085;90645569	90605008;90612181;90619645;90624919;90626451;90633755;90635396;90637001;90640963;90642345;90644233;90646412	+	9932	0.441922	0.0156249	0.441625	5.84461	3.59282	0.604427	0.433682	456	127	494	417	429	3.76412	6.00406	3.804	5.33354	4.29737	3.32338	3.99654	3.33858	3.82579	3.51437
Ptpmt1	protein tyrosine phosphatase, mitochondrial 1 [Source:MGI Symbol;Acc:MGI:1913711]	2	90910713;90913984;90917429;90917610	90911319;90914175;90917509;90918050	-	6264	0.311191	0.0156434	0.441625	5.84252	5.14049	0.48508	0.290061	1434	354	1593	1143	1175	23.8087	33.6615	24.6728	29.4046	23.674	4.97545	5.47494	5.02687	5.27993	4.96727
Susd4	sushi domain containing 4 [Source:MGI Symbol;Acc:MGI:2138351]	1	182764906;182833063;182853957;182858422;182887340;182888768;182891883;182895199	182765188;182833275;182854130;182858610;182887531;182888912;182892265;182895654	+	5969	-0.317951	0.0156742	0.441625	5.83906	5.20722	-0.303581	-0.217122	1753	252	1899	989	1500	18.8933	15.555	19.0926	16.5159	19.6184	5.26516	4.98474	5.2803	5.07119	5.31949
Shisa2	shisa homolog 2 (Xenopus laevis) [Source:MGI Symbol;Acc:MGI:2444716]	14	59625281;59629635	59626400;59631660	+	6430	-0.351117	0.0156791	0.441625	5.83851	5.02205	-0.452209	-0.167642	1476	201	1865	905	1254	10.29	8.02547	12.129	9.776	10.609	5.01709	4.65861	5.25424	4.94318	5.06112
Rag1	recombination activating gene 1 [Source:MGI Symbol;Acc:MGI:97848]	2	101638252;101649422	101644809;101649532	-	13951	1.86114	0.0157063	0.441625	5.83546	0.52816	2.81137	0.20135	41	40	29	24	25	0.134838	0.753412	0.0889698	0.122299	0.0997738	-0.139127	2.33151	-0.731752	-0.27851	-0.5687
5330434G04Rik	RIKEN cDNA 5330434G04 gene [Source:MGI Symbol;Acc:MGI:1925519]	X	105372994;105382753;105387882;105389870;105391476	105375837;105382949;105387936;105389943;105391754	-	11292	0.653876	0.0157737	0.441625	5.82793	2.73311	0.938955	0.547473	207	82	298	231	210	1.31634	2.98644	1.76778	2.27609	1.62055	2.18551	3.36584	2.61021	2.97436	2.48494
Slc32a1	solute carrier family 32 (GABA vesicular transporter), member 1 [Source:MGI Symbol;Acc:MGI:1194488]	2	158610758;158613817	158611631;158615747	+	2460	-0.276631	0.0158002	0.441625	5.82498	6.56037	-0.330541	-0.11288	4162	627	4908	2695	3982	32.5431	28.0781	35.7995	32.651	37.7838	6.51242	6.29954	6.65	6.5172	6.72782
Ifi203	interferon activated gene 203 [Source:MGI Symbol;Acc:MGI:96428]	1	173920403;173923949;173926806;173933783;173935010;173936518;173937742;173942230	173922604;173924137;173927222;173933926;173935177;173936639;173938026;173942492	-	14392	2.03273	0.0158335	0.441625	5.82127	0.098373	2.96721	0.391207	20	31	29	19	17	0.115739	1.02744	0.156554	0.170367	0.119384	-1.16009	1.96452	-0.731752	-0.611483	-1.11623
Scrt1	scratch homolog 1, zinc finger protein (Drosophila) [Source:MGI Symbol;Acc:MGI:2176606]	15	76516203;76521591	76519673;76522129	-	5475	-0.341163	0.0158386	0.441625	5.82071	5.37931	-0.347338	-0.210104	1777	276	2117	1122	1910	9.71925	8.64565	10.8014	9.50867	12.6773	5.28477	5.11594	5.43705	5.25318	5.66803
A330049N07Rik	NA	10	72973303;72977640;72981992;73018552;73086678	72974695;72977875;72982107;73018767;73086705	-	14322	1.93437	0.0159189	0.441625	5.81182	0.121594	2.74103	0.86468	18	28	27	28	24	0.198485	1.7683	0.277737	0.478404	0.321154	-1.30893	1.81803	-0.833279	-0.058327	-0.626807
Klhl14	kelch-like 14 [Source:MGI Symbol;Acc:MGI:1921249]	18	21550377;21554612;21557798;21558037;21565511;21572698;21624577;21651416	21552642;21554769;21557956;21558227;21565589;21572787;21624698;21652368	-	14778	2.23198	0.0159208	0.441625	5.8116	-0.37475	3.20826	0.817479	8	23	21	16	14	0.0436687	0.719037	0.106934	0.135326	0.0927375	-2.43993	1.53502	-1.18938	-0.855765	-1.39043
Hrc	histidine rich calcium binding protein [Source:MGI Symbol;Acc:MGI:96226]	7	45335269;45337461;45337887;45338154;45338689;45338881	45337374;45337531;45337955;45338208;45338725;45338972	+	14327	2.0443	0.0159249	0.441625	5.81115	0.218648	3.05348	0.0584837	20	35	22	16	27	0.180515	1.80923	0.185234	0.223761	0.29573	-1.16009	2.13923	-1.12358	-0.855765	-0.459069
Baz1a	bromodomain adjacent to zinc finger domain 1A [Source:MGI Symbol;Acc:MGI:1309478]	12	54892989;54894958;54896030;54898338;54900000;54900311;54908999;54911310;54912577;54916468;54918438;54921038;54922443;54923040;54923385;54927564;54929527;54930252;54934740;54935482;54941502;54943977;54946802;54954698;54975104;54985666;54986162	54894501;54895045;54896172;54898798;54900226;54900558;54909147;54911461;54912740;54917067;54918562;54921145;54922608;54923264;54923480;54927710;54929665;54930347;54934906;54935581;54941636;54944064;54946903;54954841;54975382;54985807;54986336	-	13719	1.74959	0.0159489	0.441625	5.80849	0.775556	2.70863	0.117482	40	46	32	28	44	0.141981	0.935132	0.105959	0.153997	0.189527	-0.174401	2.53282	-0.591719	-0.058327	0.238691
Ebf2	early B cell factor 2 [Source:MGI Symbol;Acc:MGI:894332]	14	67233292;67234826;67237449;67238549;67238935;67239418;67247011;67371693;67387878;67389616;67390440;67410013;67411664;67411812;67414363;67423953;67428091	67233956;67235265;67237605;67238612;67238990;67239491;67247079;67371774;67387995;67389746;67390566;67410101;67411729;67411989;67414548;67424120;67430952	+	14436	2.32543	0.0159576	0.441625	5.80754	0.208605	3.50694	-1.61277	20	40	31	4	11	0.0792935	0.908262	0.114653	0.0245725	0.0529234	-1.16009	2.33151	-0.636903	-2.78819	-1.72927
Cox5a	cytochrome c oxidase subunit Va [Source:MGI Symbol;Acc:MGI:88474]	9	57521232;57528956;57530241;57531669;57532282	57521415;57529072;57530362;57531792;57532426	+	4245	-0.311014	0.0159643	0.441625	5.80681	5.81831	-0.447294	-0.097764	2471	348	2948	1639	2434	78.3171	63.1693	87.1619	80.4904	93.6164	5.76033	5.45029	5.91468	5.79982	6.01773
Myo5c	myosin VC [Source:MGI Symbol;Acc:MGI:2442485]	9	75232014;75242762;75244970;75246138;75249733;75250373;75251441;75252524;75255831;75257959;75262208;75262985;75266068;75267025;75269521;75270269;75271543;75272845;75273509;75275471;75275902;75276932;75278225;75279336;75281836;75283893;75284147;75284933;75286411;75288049;75288893;75289059;75290849;75292154;75293926;75295162;75296010;75297404;75300806;75301404;75303930	75232175;75242872;75245135;75246282;75249889;75250516;75251522;75252631;75255937;75258224;75262289;75263125;75266193;75267108;75269655;75270366;75271629;75272956;75273720;75275636;75276048;75277096;75278318;75279399;75282016;75283986;75284210;75285013;75286591;75288142;75288956;75289227;75290936;75292252;75294080;75295251;75296160;75297686;75300980;75301484;75305450	+	12853	1.36236	0.0159821	0.441625	5.80484	1.56667	2.28883	-0.185867	66	71	103	47	74	0.215025	1.32479	0.313039	0.23726	0.292567	0.542389	3.15823	1.08148	0.683533	0.984328
Tmem136	transmembrane protein 136 [Source:MGI Symbol;Acc:MGI:2685030]	9	43108653;43113461;43116477	43111858;43113660;43116570	-	1901	-0.245582	0.015985	0.441625	5.80452	6.86298	-0.198189	-0.160332	5320	842	5847	3195	4809	33.3375	30.2188	34.1799	31.0223	36.5699	6.86654	6.72485	6.90254	6.76271	7.00004
Gfpt2	glutamine fructose-6-phosphate transaminase 2 [Source:MGI Symbol;Acc:MGI:1338883]	11	49794155;49804952;49807695;49809034;49810964;49811670;49815280;49818580;49819137;49823212;49823734;49823941;49824332;49826744;49827131;49829740;49832861;49835612;49837721	49794243;49805059;49807793;49809159;49811022;49811804;49815341;49818659;49819254;49823375;49823829;49824038;49824452;49826901;49827245;49829867;49833028;49835773;49838620	+	13390	1.5238	0.0159888	0.441625	5.8041	1.02361	2.31861	0.438345	47	47	58	47	50	0.345221	1.97716	0.397414	0.534908	0.445674	0.0561169	2.5638	0.257628	0.683533	0.421819
Cntn3	contactin 3 [Source:MGI Symbol;Acc:MGI:99534]	6	102163306;102168893;102170578;102187040;102199236;102203832;102206527;102208059;102208314;102209239;102241990;102245045;102265319;102267374;102269104;102273640;102277219;102278278;102337298;102420253;102437803;102464529	102165418;102169061;102170690;102187226;102199351;102204066;102206597;102208208;102208472;102209356;102242165;102245172;102265469;102267503;102269240;102273824;102277321;102278481;102337393;102420428;102437929;102464667	-	12231	1.04565	0.0160466	0.442412	5.79776	2.05627	1.82843	0.0297898	142	83	130	88	114	0.600893	2.01155	0.513177	0.576996	0.585411	1.64305	3.38331	1.4161	1.58467	1.6055
Cst6	cystatin E/M [Source:MGI Symbol;Acc:MGI:1920970]	19	5344705;5348397;5349095	5348049;5348522;5349574	-	13284	1.46052	0.0161827	0.44535	5.78291	1.0898	2.19222	0.594422	46	46	67	56	54	0.255353	1.46246	0.346955	0.481673	0.363768	0.0253564	2.53282	0.464304	0.935024	0.532146
2610035D17Rik	RIKEN cDNA 2610035D17 gene [Source:MGI Symbol;Acc:MGI:1919636]	11	113043906;113067342;113201291	113045160;113067386;113201838	-	9231	-0.414958	0.0162587	0.446626	5.77468	3.9182	-0.353605	-0.343299	748	101	858	376	556	8.87747	6.86519	9.49928	6.91444	8.00774	4.03689	3.66627	4.13451	3.67657	3.88822
Aldh2	aldehyde dehydrogenase 2, mitochondrial [Source:MGI Symbol;Acc:MGI:99600]	5	121567687;121568926;121570604;121572017;121572676;121573423;121575091;121575896;121576457;121578343;121579604;121580614;121593362	121568023;121569040;121570761;121572181;121572860;121573525;121575204;121576024;121576568;121578422;121579744;121580718;121593824	-	5885	-0.315665	0.016294	0.44678	5.77087	5.23607	-0.291988	-0.220465	1778	259	1897	1006	1569	17.6693	14.7411	17.5861	15.4905	18.9216	5.28559	5.02425	5.27878	5.09578	5.38435
Fbxw10	F-box and WD-40 domain protein 10 [Source:MGI Symbol;Acc:MGI:3052463]	11	62847123;62850572;62852955;62853265;62855286;62857686;62859840;62862630;62867521;62869012;62873371;62874942;62876624	62847795;62850742;62853155;62853392;62855408;62857795;62860040;62862751;62867669;62869154;62873544;62875189;62877462	+	14504	2.15533	0.0163646	0.447903	5.76327	0.0190611	3.18512	-0.0882325	15	32	24	12	19	0.10024	1.22474	0.149616	0.124255	0.154082	-1.56567	2.01022	-1.00037	-1.26314	-0.958673
Nrap	nebulin-related anchoring protein [Source:MGI Symbol;Acc:MGI:1098765]	19	56320041;56320885;56321723;56323888;56327195;56328501;56328996;56335026;56336043;56336482;56338037;56340519;56342139;56344012;56344661;56345460;56347129;56350289;56351432;56354120;56355482;56357291;56361112;56361654;56363926;56364302;56365392;56366375;56371823;56372807;56374364;56378055;56379060;56379816;56380206;56381500;56382260;56384059;56385985;56388749;56389390;56389806	56320302;56321016;56322034;56323995;56327299;56328599;56329100;56335337;56336150;56336586;56338135;56340623;56342336;56344125;56344768;56345564;56347227;56350393;56351743;56354227;56355586;56357389;56361216;56361851;56364027;56364409;56365496;56366473;56371927;56372914;56374468;56378171;56379164;56379917;56380313;56381604;56382367;56384163;56386083;56388836;56389484;56390038	-	13067	1.40411	0.0163983	0.448011	5.75966	1.31222	2.23825	0.197275	69	57	82	51	51	0.274904	1.30062	0.304763	0.314836	0.246576	0.606139	2.84172	0.754076	0.800747	0.450202
Slc30a2	solute carrier family 30 (zinc transporter), member 2 [Source:MGI Symbol;Acc:MGI:106637]	4	134343046;134344008;134345903;134347340;134348477;134349285;134351951;134352383	134343336;134344216;134346049;134347493;134348645;134349390;134352085;134354484	+	14026	1.89989	0.0165274	0.449824	5.74588	0.455611	2.90543	0.369272	17	38	34	24	36	0.112543	1.44077	0.209973	0.246185	0.289213	-1.38954	2.25765	-0.505386	-0.27851	-0.0484177
Lamtor5	late endosomal/lysosomal adaptor, MAPK and MTOR activator 5 [Source:MGI Symbol;Acc:MGI:1915826]	3	107278858;107279870;107281909;107283635	107279113;107279931;107282026;107284081	+	6344	-0.322472	0.0165502	0.449824	5.74345	5.06375	-0.291634	-0.232044	1531	230	1816	886	1332	38.0281	32.719	42.0785	34.0992	40.1496	5.06986	4.85298	5.21584	4.91257	5.14816
Lrfn2	leucine rich repeat and fibronectin type III domain containing 2 [Source:MGI Symbol;Acc:MGI:1917780]	17	48932582;49069869;49096251	48932818;49071292;49097590	+	7841	-0.362331	0.0165793	0.449824	5.74037	4.50287	-0.397096	-0.232269	1063	146	1247	605	890	7.76885	6.11111	8.5017	6.8511	7.89335	4.54369	4.19757	4.67369	4.3624	4.56662
Pdk4	pyruvate dehydrogenase kinase, isoenzyme 4 [Source:MGI Symbol;Acc:MGI:1351481]	6	5483351;5486678;5487064;5487379;5489135;5491070;5491591;5491830;5492706;5494890;5496033	5485592;5486791;5487174;5487477;5489211;5491147;5491677;5492014;5492777;5495031;5496278	-	14476	2.16375	0.0165857	0.449824	5.73969	0.07583	3.21375	-0.403817	24	34	19	10	17	0.152442	1.23685	0.11258	0.098418	0.131036	-0.901811	2.0975	-1.33071	-1.52007	-1.11623
Atp1a1	ATPase, Na+/K+ transporting, alpha 1 polypeptide [Source:MGI Symbol;Acc:MGI:88105]	3	101576219;101576919;101578994;101579521;101579774;101581147;101581725;101582002;101582688;101583745;101584723;101586127;101586816;101589006;101589767;101590447;101591121;101591340;101591781;101592378;101594203;101594998;101604403	101576584;101577010;101579095;101579651;101579919;101581270;101581879;101582170;101582838;101583881;101584898;101586319;101586950;101589115;101589965;101590715;101591238;101591474;101591894;101592581;101594262;101595108;101604707	-	316	-0.313607	0.0166137	0.449824	5.73672	8.45202	-0.320155	-0.170407	18313	2367	17983	9706	13004	108.496	80.3147	99.3873	89.0995	93.4927	8.64983	8.21594	8.52333	8.36569	8.43512
Col14a1	collagen, type XIV, alpha 1 [Source:MGI Symbol;Acc:MGI:1341272]	15	55307750;55329156;55338406;55341681;55344870;55362382;55363451;55366049;55372572;55379500;55380727;55382426;55386213;55388550;55406635;55407720;55408816;55410177;55411570;55418688;55420818;55423381;55427884;55436941;55441300;55444553;55445737;55446154;55447365;55448198;55448732;55449800;55452272;55455178;55463686;55466598;55467960;55471621;55472927;55473280;55487932;55488466;55497478;55498416;555…	55307984;55329280;55338522;55341824;55344959;55362537;55363570;55366213;55372733;55379651;55380856;55382571;55386342;55388689;55406761;55407859;55408948;55410236;55411712;55418817;55420940;55423530;55428000;55437087;55441356;55444692;55445860;55446297;55447529;55448236;55448870;55449942;55452381;55455336;55463763;55466684;55468013;55471716;55472980;55473333;55487985;55488537;55497513;55498482;555…	+	14133	2.20627	0.0167135	0.450709	5.72621	0.497245	3.50029	-1.29638	47	47	20	6	12	0.159868	0.9156	0.0634615	0.0316226	0.0495329	0.0561169	2.5638	-1.25831	-2.23287	-1.60726
6030443J06Rik	RIKEN cDNA 6030443J06 gene [Source:MGI Symbol;Acc:MGI:2444595]	5	22550413;22553759;22553987	22550472;22553837;22558171	+	12655	1.16325	0.0167627	0.450709	5.72105	1.65542	1.84629	0.465441	112	60	110	85	62	0.568096	1.74301	0.52049	0.668043	0.381631	1.30175	2.91563	1.17596	1.53478	0.730317
Zfp182	zinc finger protein 182 [Source:MGI Symbol;Acc:MGI:2442220]	X	21026184;21036337;21036628;21060503;21061894	21031652;21036471;21036772;21060552;21062038	-	7783	0.363081	0.0168497	0.450709	5.71196	4.59072	0.700864	0.183015	937	277	1058	715	828	3.45741	5.85375	3.64177	4.08788	3.70757	4.36174	5.12116	4.43666	4.60331	4.46248
Kbtbd12	kelch repeat and BTB (POZ) domain containing 12 [Source:MGI Symbol;Acc:MGI:1918481]	6	88547722;88586780;88611291;88613894;88617783;88627397	88547915;88586977;88611441;88614164;88618958;88627448	-	13975	1.80366	0.0169094	0.450709	5.70575	0.398738	2.60468	1.17501	14	30	44	41	31	0.15037	1.84543	0.440862	0.682338	0.404058	-1.66251	1.91732	-0.137534	0.487657	-0.262023
Malt1	mucosa associated lymphoid tissue lymphoma translocation gene 1 [Source:MGI Symbol;Acc:MGI:2445027]	18	65430997;65437822;65444832;65447553;65448179;65448922;65451547;65453675;65458169;65462736;65464041;65464714;65470389;65473000;65475133;65475988	65431398;65437988;65444953;65447712;65448357;65449018;65451573;65453704;65458372;65462913;65464115;65464841;65470538;65473157;65475258;65478792	+	6523	0.312903	0.0169122	0.450709	5.70546	5.04616	0.496539	0.284811	1300	334	1531	1066	1106	5.69336	8.37752	6.25484	7.23376	5.87798	4.83396	5.39106	4.96961	5.17933	4.87999
Pgm5	phosphoglucomutase 5 [Source:MGI Symbol;Acc:MGI:1925668]	19	24678261;24709228;24727669;24733542;24750365;24815658;24816411;24820120;24824292;24834743;24861529	24684574;24709362;24727852;24733677;24750480;24815812;24816601;24820245;24824438;24834905;24861842	-	12046	1.0349	0.0169587	0.450709	5.70064	2.25654	1.90777	-0.310903	141	101	163	80	140	0.387482	1.58963	0.417865	0.340646	0.466883	1.63289	3.66627	1.74149	1.4476	1.90112
Ccdc154	coiled-coil domain containing 154 [Source:MGI Symbol;Acc:MGI:2685163]	17	25162461;25163116;25163409;25163791;25164095;25164507;25167297;25167688;25167890;25168310;25168528;25170111;25170559;25170870;25171120;25171487;25171759	25162848;25163311;25163598;25163837;25164190;25164630;25167398;25167816;25168014;25168436;25168665;25170230;25170635;25170987;25171206;25171674;25171913	+	14738	2.28395	0.0169895	0.450709	5.69746	-0.240231	3.39077	-0.0952677	13	28	25	9	9	0.118456	1.46122	0.212505	0.127068	0.0995185	-1.76633	1.81803	-0.942496	-1.66801	-2.00942
Chek1	checkpoint kinase 1 [Source:MGI Symbol;Acc:MGI:1202065]	9	36708482;36712042;36713321;36713683;36714425;36716426;36718331;36719504;36722604;36722761;36723797;36725797;36726563	36710430;36712143;36713452;36713860;36714533;36716521;36718435;36719692;36722673;36722825;36724020;36725878;36726658	-	13772	1.7792	0.0170391	0.450709	5.69234	0.752559	2.7694	-0.133639	36	47	35	23	42	0.232432	1.73794	0.210804	0.230093	0.329072	-0.324807	2.5638	-0.464083	-0.339238	0.172091
Slc16a1	solute carrier family 16 (monocarboxylic acid transporters), member 1 [Source:MGI Symbol;Acc:MGI:106013]	3	104638664;104649258;104650886;104652742;104655448	104638828;104649517;104651029;104653587;104658462	+	343	-0.318113	0.0170978	0.450709	5.68631	8.37638	-0.267646	-0.213143	18237	2323	17008	8917	11701	90.2899	65.8686	78.5516	68.4047	70.3002	8.64383	8.18887	8.44291	8.24337	8.2828
Prc1	protein regulator of cytokinesis 1 [Source:MGI Symbol;Acc:MGI:1858961]	7	80294451;80300301;80301037;80304361;80304681;80305918;80306375;80307559;80309393;80310741;80311070;80312217;80313032;80315114	80294591;80300433;80301159;80304594;80304851;80306067;80306522;80307695;80309488;80310887;80311180;80312327;80313208;80316259	+	13839	1.76993	0.0171319	0.450709	5.68281	0.646306	2.69648	0.18439	33	42	35	27	38	0.239265	1.74404	0.236727	0.303326	0.334346	-0.448888	2.40178	-0.464083	-0.110303	0.0288911
Tmem150b	transmembrane protein 150B [Source:MGI Symbol;Acc:MGI:2679718]	7	4706832;4716002;4720669;4723784;4724309;4724465;4724908	4709055;4716411;4720852;4723911;4724376;4724524;4725251	-	14181	1.97025	0.0171378	0.450709	5.68221	0.336964	2.98673	0.0790816	23	37	22	18	32	0.147586	1.35976	0.131691	0.178966	0.249181	-0.962177	2.21925	-1.12358	-0.688404	-0.216696
Mxd1	MAX dimerization protein 1 [Source:MGI Symbol;Acc:MGI:96908]	6	86647045;86651442;86653085;86663071;86668538;86668936	86651079;86651601;86653199;86663100;86668634;86669159	-	4891	-0.304272	0.0171511	0.450709	5.68084	5.58818	-0.396375	-0.126738	2174	307	2549	1368	1976	10.2299	8.27356	11.1891	9.9742	11.2835	5.57562	5.26948	5.70491	5.53912	5.71703
Acaa1b	acetyl-Coenzyme A acyltransferase 1B [Source:MGI Symbol;Acc:MGI:3605455]	9	119148043;119148734;119148962;119149271;119149600;119150824;119151816;119153670;119153926;119155745;119156591;119156824	119148413;119148879;119149017;119149450;119149790;119150904;119151914;119153712;119154005;119155802;119156684;119157093	-	14240	1.91632	0.0171578	0.450709	5.68017	0.207997	2.80886	0.624112	27	31	34	25	15	0.354811	2.33313	0.4168	0.509043	0.239206	-0.734534	1.96452	-0.505386	-0.220234	-1.29312
Pyroxd2	pyridine nucleotide-disulphide oxidoreductase domain 2 [Source:MGI Symbol;Acc:MGI:1921830]	19	42725858;42727657;42729622;42731319;42733721;42734083;42735423;42735896;42738089;42738271;42740335;42742508;42747347;42747497;42749384;42752337	42726989;42727777;42729728;42731473;42733877;42734155;42735557;42736037;42738186;42738332;42740488;42742663;42747420;42747590;42749403;42752775	-	14144	1.82929	0.0171621	0.450709	5.67972	0.256016	2.56915	0.877327	29	29	28	33	23	0.203926	1.16793	0.183674	0.359559	0.196268	-0.632904	1.86853	-0.781623	0.1767	-0.687352
Pcp4l1	Purkinje cell protein 4-like 1 [Source:MGI Symbol;Acc:MGI:1913675]	1	171173264;171175570;171196011	171174525;171175624;171196268	-	2389	-0.247861	0.0172063	0.450709	5.67521	6.60322	-0.0789931	-0.267507	4573	764	4843	2478	3938	63.6811	60.9321	62.9128	53.4678	66.5476	6.64827	6.58461	6.63076	6.3961	6.71179
Fth1	ferritin heavy chain 1 [Source:MGI Symbol;Acc:MGI:95588]	19	9980600;9982368;9984181;9984560;9984781	9980890;9982983;9984327;9984685;9985111	+	581	-0.28152	0.0172636	0.450709	5.66938	7.9511	-0.264965	-0.158379	10644	1723	12797	6857	10812	154.501	143.237	173.28	154.22	190.449	7.86703	7.75782	8.03252	7.8644	8.16881
Atp5k	ATP synthase, H+ transporting, mitochondrial F1F0 complex, subunit e [Source:MGI Symbol;Acc:MGI:106636]	5	108433253;108433731;108434026;108434326	108433337;108433829;108434080;108434378	-	5685	-0.311101	0.0172659	0.450709	5.66914	5.3169	-0.116413	-0.34907	1832	309	2076	972	1640	137.604	132.926	145.462	113.124	149.485	5.32874	5.27884	5.40884	5.04619	5.44819
Slc15a2	solute carrier family 15 (H+/peptide transporter), member 2 [Source:MGI Symbol;Acc:MGI:1890457]	16	36750164;36752272;36752993;36753696;36754442;36756050;36756225;36757122;36757780;36759226;36760071;36761430;36761564;36761823;36762305;36771877;36772422;36774542;36775598;36781566;36782272;36784655	36751954;36752376;36753139;36753792;36754552;36756096;36756389;36757256;36757861;36759314;36760103;36761474;36761653;36761909;36762387;36772141;36772512;36774641;36775690;36781707;36782359;36784962	-	6170	0.473854	0.0172948	0.450709	5.66621	5.19222	0.586095	0.633487	1707	355	918	1356	1400	8.92678	10.6324	4.47837	10.9876	8.88458	5.22681	5.47901	4.23198	5.52641	5.21997
Aoc3	amine oxidase, copper containing 3 [Source:MGI Symbol;Acc:MGI:1306797]	11	101330606;101335717;101336349;101337385	101332539;101336002;101336478;101339430	+	14092	1.94644	0.0173129	0.450709	5.66437	0.424493	2.96083	-0.226446	31	40	35	16	20	0.154666	1.14297	0.162898	0.12369	0.12109	-0.537964	2.33151	-0.464083	-0.855765	-0.885911
Grik3	glutamate receptor, ionotropic, kainate 3 [Source:MGI Symbol;Acc:MGI:95816]	4	125490831;125623481;125632268;125639281;125641544;125649679;125650448;125656288;125659689;125670553;125685994;125691095;125693962;125704333;125704955;125707897	125490945;125623657;125632525;125639462;125641597;125649852;125650591;125656395;125659802;125670756;125686217;125691213;125694179;125704555;125705205;125714173	+	10036	0.546363	0.0173288	0.450709	5.66277	3.58635	1.14704	-0.00948161	459	178	471	295	398	1.13855	2.52873	1.08987	1.13382	1.19804	3.33283	4.48336	3.26985	3.32683	3.40625
9330020H09Rik	RIKEN cDNA 9330020H09 gene [Source:MGI Symbol;Acc:MGI:3704457]	15	98567324;98567639	98567525;98570864	+	9769	0.431347	0.0173341	0.450709	5.66223	3.69202	0.582213	0.437494	539	134	488	448	452	3.44856	4.91018	2.91262	4.44128	3.50942	3.56444	4.0739	3.32096	3.92918	3.58966
Ppp1cc	protein phosphatase 1, catalytic subunit, gamma isoform [Source:MGI Symbol;Acc:MGI:104872]	5	122158279;122168175;122168919;122171822;122172732;122173146;122174055	122158615;122168306;122169149;122171926;122172955;122173280;122175269	+	6424	-0.327359	0.0173593	0.450709	5.65968	5.02989	-0.370974	-0.187674	1511	213	1758	894	1306	13.9303	11.2465	15.1192	12.7707	14.6112	5.05089	4.74224	5.16902	4.92554	5.11973
Fam83e	family with sequence similarity 83, member E [Source:MGI Symbol;Acc:MGI:1921063]	7	45721220;45723441;45723854;45726632;45728766	45722654;45723608;45723978;45727076;45729492	+	14273	2.08403	0.0173694	0.450709	5.65866	0.290246	3.24832	-0.159346	13	38	43	13	18	0.0983185	1.64596	0.303372	0.152341	0.165201	-1.76633	2.25765	-0.170375	-1.15001	-1.0353
Grhl2	grainyhead-like 2 (Drosophila) [Source:MGI Symbol;Acc:MGI:2182543]	15	37233036;37270590;37274643;37279334;37287242;37288188;37291561;37309665;37328230;37335702;37336206;37337773;37344653;37347769;37358370;37360737	37233406;37270785;37274710;37279727;37287297;37288344;37291672;37309759;37328388;37335789;37336345;37337804;37344747;37347854;37358434;37363568	+	14215	2.06697	0.017384	0.450709	5.65718	0.367208	3.15179	-0.735351	31	41	21	10	24	0.137467	1.04127	0.0868701	0.0687095	0.12915	-0.537964	2.36708	-1.18938	-1.52007	-0.626807
4930507D05Rik	RIKEN cDNA 4930507D05 gene [Source:MGI Symbol;Acc:MGI:1921956]	10	62449160	62451353	+	14614	2.08146	0.0174373	0.450709	5.65182	-0.216401	2.94734	0.812647	14	24	24	20	14	0.139953	1.37407	0.22381	0.309788	0.169836	-1.66251	1.59624	-1.00037	-0.538456	-1.39043
Tceal3	transcription elongation factor A (SII)-like 3 [Source:MGI Symbol;Acc:MGI:1913354]	X	136666375;136667124;136667511	136666555;136667190;136668377	+	5250	-0.33372	0.0174422	0.450709	5.65133	5.4638	-0.20871	-0.297062	1964	321	2066	1116	2088	38.6328	36.1629	37.9106	34.0142	49.8417	5.42909	5.3338	5.40187	5.24545	5.79655
AW822252	expressed sequence AW822252 [Source:MGI Symbol;Acc:MGI:2148030]	X	53696922;53706029;53713323;53713693;53715267;53715882;53716221	53697068;53706199;53713424;53713749;53715403;53715990;53716578	-	14646	2.13302	0.0174533	0.450709	5.6502	-0.227906	3.08162	0.656997	16	25	25	17	10	0.324627	2.90501	0.473173	0.534434	0.246213	-1.47492	1.65496	-0.942496	-0.769659	-1.86255
E030024N20Rik	RIKEN cDNA E030024N20 gene [Source:MGI Symbol;Acc:MGI:2442009]	19	16164098	16170458	+	13659	1.70968	0.0175213	0.45093	5.64339	0.824853	2.66691	-0.0914392	49	48	42	26	34	0.168951	0.94787	0.135092	0.138905	0.142263	0.115738	2.59413	-0.203981	-0.164222	-0.130105
Smpd1	sphingomyelin phosphodiesterase 1, acid lysosomal [Source:MGI Symbol;Acc:MGI:98325]	7	105554360;105555222;105556507;105556918;105557350;105557624	105554837;105555994;105556678;105556994;105557495;105558389	+	1195	-0.275046	0.0175516	0.45093	5.64036	7.31975	-0.396012	-0.058286	7892	1016	8059	4746	6235	71.7628	52.9114	68.3611	66.8685	68.8013	7.43547	6.99584	7.36541	7.33356	7.37467
Rad52	RAD52 homolog (S. cerevisiae) [Source:MGI Symbol;Acc:MGI:101949]	6	119902698;119911048;119913002;119913899;119914170;119915234;119915967;119918587;119918926;119920110;119920807;119922472	119902835;119911141;119913103;119913992;119914237;119915352;119916042;119918786;119919077;119920190;119921308;119922823	+	7965	0.345734	0.0176067	0.45093	5.63487	4.50689	0.478768	0.362043	978	225	932	767	766	10.8443	14.2886	9.6404	13.1777	10.3072	4.4235	4.82128	4.2538	4.70456	4.35024
Cyp4f15	cytochrome P450, family 4, subfamily f, polypeptide 15 [Source:MGI Symbol;Acc:MGI:2146921]	17	32685659;32686059;32690644;32692416;32692558;32695274;32697773;32699931;32700205;32701883;32702126;32702332;32702789	32685811;32686257;32690788;32692469;32692685;32695395;32698043;32699997;32700334;32702037;32702190;32702414;32703349	+	14916	2.44755	0.0176249	0.45093	5.63305	-0.505314	3.85689	0.427771	6	24	27	8	4	0.061695	1.41336	0.258987	0.127459	0.0499122	-2.8321	1.59624	-0.833279	-1.83289	-3.1166
Dnaja4	DnaJ (Hsp40) homolog, subfamily A, member 4 [Source:MGI Symbol;Acc:MGI:1927638]	9	54699559;54706063;54708383;54709133;54710502;54714270;54714461	54699860;54706243;54708487;54709360;54710732;54714370;54716317	+	5693	-0.34282	0.0176387	0.45093	5.63168	5.29627	-0.534968	-0.105504	1892	230	2018	1145	1609	13.8091	9.61427	13.7399	12.9489	14.2511	5.37522	4.85298	5.36797	5.28245	5.42067
Myo1g	myosin IG [Source:MGI Symbol;Acc:MGI:1927091]	11	6506548;6506907;6507869;6508190;6509325;6510148;6510868;6511483;6512161;6512463;6514467;6514752;6515094;6515849;6516079;6516748;6517087;6517570;6517852;6518734;6518979;6520742	6506832;6507061;6507982;6508294;6509469;6510371;6511075;6511649;6512293;6512537;6514537;6514922;6515208;6515994;6516303;6516864;6517197;6517623;6518017;6518827;6519187;6520958	-	12141	1.01092	0.0176461	0.45093	5.63094	2.11445	1.77935	0.196412	102	82	204	101	108	0.676481	3.11468	1.26212	1.03791	0.869214	1.16733	3.36584	2.06442	1.78291	1.52773
Rims3	regulating synaptic membrane exocytosis 3 [Source:MGI Symbol;Acc:MGI:2443331]	4	120877869;120883075;120886934;120888988;120889355;120891295	120878085;120883216;120887043;120889089;120889494;120891560	+	9032	-0.408084	0.0176712	0.45093	5.62845	4.0114	-0.50471	-0.239319	800	97	914	431	592	17.9591	12.4713	19.1407	14.9918	16.1274	4.1338	3.60801	4.22568	3.8734	3.97868
Sh3tc1	SH3 domain and tetratricopeptide repeats 1 [Source:MGI Symbol;Acc:MGI:2678949]	5	35697180;35699711;35700257;35700585;35701851;35703351;35705862;35709645;35710861;35714063;35715026;35716109;35716930;35718271;35718973;35721530;35723914;35728947	35697568;35699907;35700407;35700707;35702001;35703531;35707541;35709686;35710994;35714258;35715102;35716319;35717076;35718376;35719100;35721604;35724144;35729276	-	12604	1.15014	0.0177919	0.453243	5.61652	1.72754	1.92082	0.220011	90	67	135	76	75	0.433927	1.85009	0.607188	0.567765	0.438816	0.987513	3.07466	1.47037	1.37384	1.00361
Ccdc150	coiled-coil domain containing 150 [Source:MGI Symbol;Acc:MGI:1925266]	1	54250683;54259924;54263444;54263774;54272478;54277654;54278711;54281730;54285535;54288835;54290702;54300306;54301000;54304864;54314145;54328957;54329483;54352996;54354619;54355687;54356664;54360992;54364418;54364895;54365048;54366133;54367914;54368301	54250885;54260087;54263664;54263952;54272546;54277770;54278840;54281773;54285627;54288942;54290826;54300483;54301068;54304977;54314216;54329064;54329545;54353124;54354788;54355780;54356833;54361118;54364612;54364963;54365209;54366219;54368033;54368727	+	12706	1.31139	0.0178656	0.453284	5.60928	1.72029	2.27124	-0.357343	84	79	84	47	102	0.483934	2.60662	0.451442	0.419552	0.713107	0.888437	3.31212	0.788662	0.683533	1.44553
Khsrp	KH-type splicing regulatory protein [Source:MGI Symbol;Acc:MGI:1336214]	17	57021049;57023059;57023213;57023505;57023827;57024011;57024247;57024789;57024980;57025308;57025496;57025880;57026843;57027049;57027817;57027956;57029042;57031148	57022970;57023136;57023413;57023593;57023936;57024171;57024492;57024891;57025078;57025406;57025670;57025937;57026914;57027098;57027856;57027994;57029138;57031507	-	1630	-0.279835	0.0179077	0.453284	5.60516	7.00347	-0.409474	-0.0596073	5807	809	6842	3811	5182	31.8486	25.4115	35.0056	32.3861	34.4892	6.9929	6.66717	7.12924	7.01704	7.10781
Hfm1	HFM1, ATP-dependent DNA helicase homolog (S. cerevisiae) [Source:MGI Symbol;Acc:MGI:3036246]	5	106840197;106841614;106842460;106845385;106847664;106853118;106854741;106856877;106857538;106871781;106872321;106873934;106874203;106874843;106878591;106878803;106880299;106880435;106881793;106886511;106889902;106892698;106893450;106895196;106895944;106896231;106898258;106898429;106901705;106901889;106902922;106904226;106904746;106911072;106911404;106917324;106918377;106920963;106922813;106924831…	106840728;106841765;106842571;106845475;106847777;106853221;106854820;106856992;106857618;106871927;106872424;106874091;106874286;106874928;106878722;106878900;106880346;106880541;106881884;106886591;106889949;106892831;106893544;106895341;106896045;106896274;106898346;106898629;106901860;106902146;106903073;106904358;106904816;106911119;106911666;106917627;106918489;106921076;106922910;106924932…	-	11253	0.662852	0.0179326	0.453284	5.60272	2.79781	1.19885	0.227147	244	103	296	194	207	1.00745	2.43564	1.14009	1.24112	1.03717	2.42234	3.69454	2.6005	2.72283	2.46422
Cdk2ap2	CDK2-associated protein 2 [Source:MGI Symbol;Acc:MGI:1098779]	19	4097351;4097817;4098005;4098498	4097507;4097917;4098137;4099017	+	2216	-0.272446	0.0179557	0.453284	5.60047	6.67538	-0.316973	-0.11064	5242	684	4764	2917	4111	126.203	94.3128	106.994	108.815	120.106	6.84523	6.42505	6.60704	6.63139	6.77381
Gsto2	glutathione S-transferase omega 2 [Source:MGI Symbol;Acc:MGI:1915464]	19	47865545;47865794;47869686;47870209;47871654;47872016;47874830;47876396;47884656;47886018	47865633;47865929;47869760;47870323;47871803;47872124;47875052;47876497;47884762;47886305	+	13400	1.50331	0.0179734	0.453284	5.59874	1.00766	2.30096	0.45167	43	46	67	47	46	0.676543	4.14503	0.983371	1.14579	0.878279	-0.0710675	2.53282	0.464304	0.683533	0.302352
Mef2d	myocyte enhancer factor 2D [Source:MGI Symbol;Acc:MGI:99533]	3	88142395;88155678;88156322;88158034;88159122;88159536;88161191;88162958;88167515;88168038;88168632	88142674;88155862;88156525;88158171;88159332;88159592;88161381;88163087;88167734;88168344;88169167	+	2121	-0.264651	0.0179739	0.453284	5.59869	6.72997	-0.35996	-0.0738043	4945	690	5537	3110	4209	44.106	35.2471	46.0703	42.9807	45.5573	6.76109	6.43765	6.82395	6.72381	6.80779
Slc9a3	solute carrier family 9 (sodium/hydrogen exchanger), member 3 [Source:MGI Symbol;Acc:MGI:105064]	13	74121515;74150660;74155089;74156985;74157605;74158675;74159229;74160221;74160427;74161697;74163020;74163683;74164164;74164524;74165298;74165811	74121710;74150962;74155249;74157063;74157782;74158895;74159431;74160310;74160497;74161826;74163135;74163812;74164340;74164596;74165405;74166064	+	13915	1.85849	0.0180259	0.453839	5.59363	0.59781	2.86996	-0.287234	34	44	43	18	24	0.299481	2.21966	0.353325	0.245666	0.256537	-0.40633	2.46879	-0.170375	-0.688404	-0.626807
Zc3hav1l	zinc finger CCCH-type, antiviral 1-like [Source:MGI Symbol;Acc:MGI:2443387]	6	38287394;38295058;38297952;38298864	38293137;38295319;38298087;38299259	-	12221	1.08965	0.0181719	0.45641	5.5795	2.09988	1.9752	-0.316481	122	93	149	70	120	0.409265	1.78678	0.46628	0.363852	0.48851	1.42471	3.5473	1.61229	1.25562	1.67929
Hdhd2	haloacid dehalogenase-like hydrolase domain containing 2 [Source:MGI Symbol;Acc:MGI:1924237]	18	76944115;76944418;76951113;76954978;76956839;76960814;76965051;76967144;76970611	76944185;76944527;76951223;76955186;76956923;76962053;76965267;76967207;76972171	+	3053	-0.252396	0.0181886	0.45641	5.57789	6.30842	-0.164992	-0.201145	3788	587	4116	2116	3034	22.6501	20.1021	22.9589	19.6046	22.0152	6.37659	6.20444	6.39613	6.16829	6.33558
Ubap1l	NA	9	65361060;65369103;65371541;65373750;65376909;65377799;65380245	65361087;65369337;65372128;65373959;65377010;65377883;65380377	+	1710	-0.262706	0.0183211	0.457513	5.56518	6.96417	-0.226333	-0.155373	6688	886	6151	3440	4492	106.217	80.5885	91.1292	84.6518	86.5732	7.19667	6.79833	6.97566	6.86929	6.90167
Ccl28	chemokine (C-C motif) ligand 28 [Source:MGI Symbol;Acc:MGI:1861731]	13	119623819;119645869;119650865	119623936;119645995;119654358	+	14441	2.36408	0.0183637	0.457513	5.56112	0.0862818	4.32074	1.41046	39	33	1	16	13	0.22877	1.10864	0.00547205	0.145424	0.0925391	-0.210558	2.05452	-5.09333	-0.855765	-1.49478
Naalad2	N-acetylated alpha-linked acidic dipeptidase 2 [Source:MGI Symbol;Acc:MGI:1919810]	9	18323021;18326176;18327364;18330635;18334928;18339391;18347454;18348850;18350850;18351036;18351410;18363142;18364121;18376423;18378608;18379912;18380795;18385045;18385793	18323623;18326268;18327445;18330899;18335018;18339482;18347521;18348913;18350932;18351155;18351495;18363240;18364214;18376609;18378733;18380013;18380981;18385156;18385928	-	13906	1.74611	0.0183708	0.457513	5.56044	0.504782	2.60036	0.680568	39	35	44	34	18	0.317982	1.63436	0.334661	0.429534	0.178097	-0.210558	2.13923	-0.137534	0.219438	-1.0353
Jund	Jun proto-oncogene related gene d [Source:MGI Symbol;Acc:MGI:96648]	8	70697739	70700616	+	2079	-0.304827	0.0183971	0.457513	5.55794	6.74622	-0.5478	-0.0146589	5217	619	5488	3311	4295	39.7576	27.0167	39.0147	39.0967	39.72	6.83834	6.28101	6.81113	6.81415	6.83697
Nptx1	neuronal pentraxin 1 [Source:MGI Symbol;Acc:MGI:107811]	11	119538719;119543182;119544592;119546652;119547146	119542694;119543361;119544836;119546859;119547820	-	2430	-0.248831	0.0184544	0.457513	5.5525	6.58075	-0.184729	-0.177313	4643	699	4640	2597	3863	19.2719	16.6168	17.9664	16.7025	19.458	6.67019	6.45635	6.56899	6.46376	6.68405
Slc43a3	solute carrier family 43, member 3 [Source:MGI Symbol;Acc:MGI:1931054]	2	84936646;84937523;84938223;84940981;84944242;84944518;84946840;84948335;84949973;84950421;84955431;84956272;84957686	84936849;84937869;84938352;84941027;84944318;84944610;84946979;84948432;84950191;84950540;84955617;84956386;84958509	+	12880	1.30398	0.0184756	0.457513	5.55048	1.48241	2.14235	0.23701	66	61	117	60	56	0.556536	2.94593	0.920345	0.783939	0.57304	0.542389	2.93945	1.26463	1.03411	0.584298
Foxm1	forkhead box M1 [Source:MGI Symbol;Acc:MGI:1347487]	6	128362994;128365658;128367287;128369294;128370957;128371968;128372534;128372777	128363117;128366200;128367438;128369485;128371085;128372012;128372603;128375886	+	13999	1.71237	0.0184833	0.457513	5.54975	0.340554	2.3129	1.10316	33	27	34	43	23	0.165813	0.776985	0.159368	0.334777	0.140243	-0.448888	1.76569	-0.505386	0.555947	-0.687352
Elk4	ELK4, member of ETS oncogene family [Source:MGI Symbol;Acc:MGI:102853]	1	132007605;132014383;132017593;132019350;132023553	132007940;132014598;132018462;132019466;132025684	+	7649	-0.356926	0.0184869	0.457513	5.54942	4.58405	-0.238471	-0.326761	1157	172	1135	598	1056	6.91256	5.88542	6.32582	5.5359	7.65626	4.66589	4.43391	4.53797	4.34562	4.81327
Rpl13a	ribosomal protein L13A [Source:MGI Symbol;Acc:MGI:1351455]	7	45125563;45126115;45126478;45126709;45126991;45127209;45127496;45128700	45126032;45126237;45126537;45126794;45127092;45127274;45127568;45128745	-	678	-0.275705	0.0185056	0.457513	5.54764	7.79048	-0.352652	-0.0867991	10574	1452	11721	6453	8534	226.038	177.768	233.734	213.74	221.382	7.85751	7.51095	7.90581	7.7768	7.82748
Igfbp5	insulin-like growth factor binding protein 5 [Source:MGI Symbol;Acc:MGI:96440]	1	72858065;72863143;72863851;72873806	72862508;72863262;72864080;72874865	-	7667	-0.374578	0.0185486	0.45752	5.54358	4.57662	-0.0965807	-0.470587	1282	189	1251	539	854	4.80314	4.05548	4.3723	3.12901	3.88278	4.81385	4.56983	4.67831	4.19583	4.50707
Dock11	dedicator of cytokinesis 11 [Source:MGI Symbol;Acc:MGI:1923224]	X	35888832;35944411;35944612;35945716;35946885;35947307;35960602;35963239;35963782;35965046;35968690;35970037;35976047;35977487;35980307;35980615;35982435;35982707;35984800;35987493;35993033;35993598;35994424;36000088;36002510;36002666;36004001;36006600;36008074;36009339;36011632;36013910;36016214;36016798;36019992;36028300;36029981;36032281;36034303;36037539;36041112;36044866;36047054;36047358;360…	35889032;35944527;35944701;35945798;35946954;35947402;35960736;35963416;35963861;35965129;35968830;35970249;35976169;35977569;35980429;35980691;35982619;35982772;35984892;35987616;35993154;35993684;35994513;36000206;36002579;36002791;36004072;36006746;36008157;36009450;36011810;36014026;36016289;36016907;36020103;36028366;36030028;36032423;36034418;36037676;36041294;36044979;36047269;36047415;360…	+	10221	0.600052	0.0186229	0.45752	5.53659	3.49227	1.26988	-0.102332	396	178	492	254	342	1.30312	3.35469	1.51032	1.2951	1.36573	3.12004	4.48336	3.33273	3.11115	3.18767
Adora2a	adenosine A2a receptor [Source:MGI Symbol;Acc:MGI:99402]	10	75316877;75325785;75333027	75317147;75326351;75334792	+	14752	2.33729	0.0186344	0.45752	5.53551	-0.226985	3.61301	-0.274576	25	29	16	7	5	0.210566	1.39891	0.125714	0.0913541	0.0511053	-0.84387	1.86853	-1.57264	-2.01906	-2.81694
Prkcz	protein kinase C, zeta [Source:MGI Symbol;Acc:MGI:97602]	4	155260118;155262702;155267695;155268184;155269033;155271199;155271469;155272941;155286780;155289631;155290503;155293158;155294267;155300930;155345450;155354654;155356427;155357481;155361152	155262531;155262817;155267784;155268263;155269152;155271286;155271604;155273027;155286877;155289819;155290555;155293239;155294398;155301015;155345789;155354704;155356516;155357602;155361428	-	1791	-0.246584	0.0186436	0.45752	5.53464	6.91866	-0.275827	-0.102317	5719	830	6046	3460	4870	26.9689	22.4163	26.5967	25.2814	27.8689	6.97087	6.70414	6.95082	6.87765	7.01822
Gbp5	guanylate binding protein 5 [Source:MGI Symbol;Acc:MGI:2429943]	3	142496934;142500553;142501262;142503016;142503723;142504252;142505382;142506705;142507690;142507915;142521040	142496995;142500746;142501389;142503125;142503922;142504494;142505662;142506917;142507792;142508096;142522344	+	13755	1.76096	0.0186576	0.45752	5.53333	0.759678	2.77736	-0.125674	26	47	50	23	40	0.188761	1.95425	0.338629	0.258731	0.352409	-0.788167	2.5638	0.0452077	-0.339238	0.102267
Brsk1	BR serine/threonine kinase 1 [Source:MGI Symbol;Acc:MGI:2685946]	7	4690928;4692654;4692880;4694674;4698700;4698919;4699038;4704128;4704684;4705068;4706020;4706335;4706662;4707116;4707898;4708049;4708818;4710422;4715333	4691215;4692748;4692965;4694814;4698816;4698952;4699106;4704274;4704715;4705426;4706117;4706494;4706722;4707485;4707946;4708172;4709016;4710511;4715997	+	3021	-0.271522	0.0187323	0.45816	5.52634	6.31738	-0.237601	-0.16989	3352	563	4254	2181	3404	23.0898	22.211	27.3357	23.2784	28.4547	6.2002	6.14422	6.4437	6.21193	6.50158
Ssbp4	single stranded DNA binding protein 4 [Source:MGI Symbol;Acc:MGI:1924150]	8	70597490;70598013;70598206;70598539;70598702;70598854;70598993;70599118;70599374;70599525;70599688;70599840;70600396;70602232;70602401;70602574;70608125	70597768;70598120;70598234;70598617;70598772;70598908;70599028;70599163;70599444;70599595;70599757;70599899;70600485;70602316;70602462;70602646;70608314	-	504	-0.307803	0.0187607	0.45816	5.52369	8.04842	-0.368757	-0.115007	14503	1722	13202	7589	9528	215.653	146.647	183.127	174.849	171.928	8.31332	7.75698	8.07746	8.01073	7.98643
Wdr31	WD repeat domain 31 [Source:MGI Symbol;Acc:MGI:1918604]	4	62452632;62455811;62457440;62458816;62460322;62460520;62462141;62463344;62463927;62468837;62470712	62453937;62455973;62457581;62458883;62460422;62460664;62462215;62463476;62464069;62468933;62470895	-	6014	-0.383537	0.01879	0.45816	5.52095	5.16828	-0.558901	-0.12875	1408	207	2096	1031	1595	12.0771	10.1689	16.7713	13.7025	16.6023	4.94906	4.70103	5.42267	5.13118	5.40806
Syn2	synapsin II [Source:MGI Symbol;Acc:MGI:103020]	6	115134902;115236014;115237255;115239359;115244146;115254163;115254590;115261655;115262522;115263832;115274196;115278101;115281088	115135460;115236071;115237346;115239515;115244235;115254225;115254732;115261729;115262624;115263981;115276563;115278353;115282626	+	4776	-0.274692	0.0188415	0.45816	5.51617	5.64592	-0.170011	-0.238191	2362	371	2460	1308	2077	9.16898	8.24819	8.90824	7.86739	9.7842	5.69526	5.5426	5.65364	5.47442	5.78894
Cyp2s1	cytochrome P450, family 2, subfamily s, polypeptide 1 [Source:MGI Symbol;Acc:MGI:1921384]	7	25802476;25803916;25805871;25808044;25809179;25809438;25811602;25814885;25816323	25803759;25804057;25806058;25808185;25809358;25809598;25811751;25815050;25816530	-	11295	0.62264	0.0189178	0.45816	5.5091	2.71352	0.667928	0.70559	223	68	276	258	211	1.86607	3.25893	2.1545	3.34521	2.14266	2.29272	3.09601	2.49973	3.13367	2.49179
Ndufb11	NADH dehydrogenase (ubiquinone) 1 beta subcomplex, 11 [Source:MGI Symbol;Acc:MGI:1349919]	X	20615326;20615714;20617060	20615542;20615844;20617564	-	3709	-0.268609	0.0189474	0.45816	5.50637	6.039	-0.293572	-0.132823	3224	447	3393	1847	2495	82.8964	65.8251	81.3842	73.585	77.85	6.14404	5.81141	6.11748	5.97216	6.05344
Mical1	microtubule associated monooxygenase, calponin and LIM domain containing 1 [Source:MGI Symbol;Acc:MGI:2385847]	10	41476314;41478010;41478428;41478963;41479395;41479619;41480285;41481134;41481590;41481901;41482208;41482604;41483441;41483717;41484165;41484376;41484733;41484985;41485395;41485766;41486028;41486372;41486594;41486758	41476540;41478314;41478635;41479067;41479499;41479774;41480385;41481391;41481705;41482027;41482289;41482748;41483631;41483802;41484254;41484532;41484809;41485255;41485495;41485879;41486121;41486471;41486667;41487030	+	11161	0.598227	0.0189497	0.45816	5.50615	2.84005	0.930347	0.429414	264	90	273	235	242	1.62509	3.17293	1.56766	2.24142	1.80774	2.53581	3.50003	2.48399	2.9991	2.68926
Ephx1	epoxide hydrolase 1, microsomal [Source:MGI Symbol;Acc:MGI:95405]	1	180989556;180990393;180991933;180993879;180994628;180995949;180999723;181001799;181017427	180989980;180990518;180992041;180994087;180994757;180996176;180999903;181001986;181017495	-	9928	-0.470974	0.0189646	0.45816	5.50478	3.53844	-0.56589	-0.31084	592	68	577	300	496	7.79825	5.13012	7.09034	6.1232	7.92875	3.69965	3.09601	3.56246	3.35106	3.72358
Rgs22	regulator of G-protein signalling 22 [Source:MGI Symbol;Acc:MGI:3613651]	15	36009477;36010288;36010541;36010742;36013078;36015614;36025808;36040553;36043205;36046014;36048736;36050069;36052822;36054684;36080817;36081913;36083627;36087338;36092824;36098215;36099603;36101727;36103720;36104488;36106900;36122270;36139879;36140328	36009614;36010337;36010627;36010835;36013173;36015769;36025987;36040714;36043273;36046172;36048898;36050238;36052914;36054878;36080918;36082038;36083741;36087468;36092998;36098376;36100215;36101856;36103888;36104573;36107121;36122332;36139907;36140400	-	9475	0.435422	0.0189742	0.45816	5.50389	3.86904	0.884748	0.131641	583	187	638	410	463	3.19029	5.86067	3.25685	3.47638	3.07461	3.67757	4.55449	3.70734	3.80138	3.62432
Gldc	glycine decarboxylase [Source:MGI Symbol;Acc:MGI:1341155]	19	30098441;30099837;30100743;30102979;30110673;30113722;30115188;30116399;30118543;30124722;30131672;30133480;30133695;30134190;30136504;30137093;30139275;30143360;30145147;30145618;30147169;30151422;30158514;30174424;30174991	30099110;30099917;30100915;30103074;30110784;30113863;30115300;30116548;30118668;30124797;30131814;30133521;30133779;30134287;30136584;30137232;30139380;30143456;30145343;30145765;30147246;30151586;30158649;30174502;30175441	-	5760	-0.326813	0.0189875	0.45816	5.50267	5.27226	-0.380372	-0.17023	1858	250	2171	1069	1418	10.7664	8.29674	11.7354	9.59805	9.97121	5.34907	4.97324	5.47338	5.18339	5.2384
Col22a1	collagen, type XXII, alpha 1 [Source:MGI Symbol;Acc:MGI:1916950]	15	71798476;71801877;71804114;71806215;71807896;71811048;71812827;71814534;71815945;71820031;71821930;71822636;71827691;71832070;71837328;71841274;71846170;71848539;71857251;71860960;71865632;71868961;71870111;71871805;71881606;71889517;71890488;71892186;71894814;71896734;71897563;71897872;71899106;71902817;71906528;71907018;71907600;71911041;71912719;71915106;71915784;71922893;71933409;71937290;719…	71799520;71801954;71804296;71806281;71808075;71811092;71812862;71814605;71815998;71820084;71821983;71822680;71827744;71832123;71837381;71841327;71846223;71848592;71857304;71861073;71865679;71869005;71870164;71871840;71881683;71889561;71890592;71892239;71894867;71896787;71897616;71897925;71899138;71902858;71906581;71907080;71907644;71911094;71912772;71915159;71915837;71922946;71933462;71937343;719…	-	10487	0.576195	0.0190964	0.459251	5.49266	3.30865	1.17756	0.0428665	384	148	441	249	274	1.37437	3.03372	1.4724	1.38087	1.19006	3.07569	4.21719	3.175	3.0825	2.8682
Ppp1r37	protein phosphatase 1, regulatory subunit 37 [Source:MGI Symbol;Acc:MGI:2687042]	7	19530967;19531507;19531784;19532647;19532918;19533964;19534371;19534607;19534989;19535491;19535709;19537370;19561811	19531426;19531593;19532525;19532813;19533059;19534076;19534526;19534757;19535108;19535591;19535754;19537467;19562398	-	957	-0.285637	0.0191148	0.459251	5.49099	7.49193	-0.44914	-0.0382759	8687	1107	9097	5440	7249	64.1294	46.8035	62.6471	62.2254	64.9401	7.57393	7.11958	7.54019	7.53045	7.59205
Timp2	tissue inhibitor of metalloproteinase 2 [Source:MGI Symbol;Acc:MGI:98753]	11	118301061;118310576;118317419;118320109;118354961	118303896;118310700;118317527;118320209;118355411	-	5028	-0.28638	0.019124	0.459251	5.49014	5.55378	-0.223611	-0.215437	2121	336	2330	1249	2028	12.8435	11.6526	13.1617	11.7189	14.9024	5.54002	5.39967	5.57533	5.40785	5.7545
Stpg2	sperm tail PG rich repeat containing 2 [Source:MGI Symbol;Acc:MGI:2685863]	3	139205893;139212252;139215258;139218189;139232198;139243074;139298405;139306144;139309082;139317392;139419705;139522858;139701625;139709173	139206007;139212364;139215386;139218353;139232310;139243185;139298512;139306300;139309242;139317481;139419864;139522976;139701773;139710299	+	14137	1.84588	0.0192529	0.460732	5.47839	0.305254	2.72638	0.45163	31	33	32	25	20	0.241274	1.47098	0.232335	0.301488	0.188898	-0.537964	2.05452	-0.591719	-0.220234	-0.885911
Cntrl	NA	2	35109492;35111555;35113324;35116672;35118055;35119937;35122660;35125976;35127305;35127928;35129621;35132234;35133958;35135468;35137632;35140487;35143650;35144214;35145057;35147235;35148491;35148871;35149446;35151680;35153157;35155251;35157596;35160248;35160521;35160791;35161929;35162761;35165447;35165648;35167731;35169242;35170459;35171021;35171838;35173017;35175109;35175538;35176128;35178039;351…	35109629;35111802;35113454;35116802;35118196;35120123;35122853;35126095;35127530;35128037;35129815;35132413;35134111;35135688;35137808;35140621;35143795;35144421;35145236;35147671;35148607;35149015;35149594;35151869;35153473;35155459;35157788;35160378;35160661;35160917;35162093;35162920;35165562;35165865;35167888;35169315;35170647;35171246;35172043;35173157;35175372;35175600;35176322;35178110;351…	+	7254	0.328141	0.0192811	0.460732	5.47584	4.7803	0.578983	0.239721	1156	293	1214	856	892	3.14879	4.57085	3.08475	3.61278	2.94848	4.66465	5.20216	4.63501	4.86289	4.56986
Gsap	gamma-secretase activating protein [Source:MGI Symbol;Acc:MGI:2442259]	5	21186267;21194400;21196045;21207241;21207588;21217390;21221226;21222390;21226244;21226774;21228024;21229161;21242805;21246899;21250741;21250939;21253370;21253959;21257870;21269902;21270556;21271217;21272982;21278045;21280996;21281508;21287677;21288588;21289789;21290045;21290538	21186459;21194476;21196101;21207310;21207641;21217478;21221295;21222439;21226348;21226833;21228067;21229246;21242882;21247000;21250833;21251156;21253439;21254041;21257923;21270030;21270614;21271248;21273043;21278140;21281066;21281602;21287796;21288649;21289890;21290144;21291701	+	9971	0.478199	0.0192815	0.460732	5.47581	3.60076	0.946751	0.148618	454	160	489	340	427	2.65885	5.36663	2.67154	3.08531	3.03468	3.31705	4.32961	3.32391	3.53148	3.50763
Slc24a3	solute carrier family 24 (sodium/potassium/calcium exchanger), member 3 [Source:MGI Symbol;Acc:MGI:2137513]	2	145242611;145244961;145448506;145512754;145518402;145518844;145580972;145591158;145598341;145602472;145604422;145606597;145613523;145616599;145617834;145635373;145640215	145242655;145245089;145448582;145512828;145518486;145518947;145581046;145591183;145598394;145602605;145604582;145606867;145613689;145616713;145617946;145635438;145641939	+	1745	-0.238821	0.0193079	0.460732	5.47341	6.94363	-0.228044	-0.124506	5963	871	6210	3459	4758	38.2186	31.9721	37.1293	34.3512	37.0068	7.03114	6.7737	6.98943	6.87724	6.98466
Arhgef26	Rho guanine nucleotide exchange factor (GEF) 26 [Source:MGI Symbol;Acc:MGI:1918053]	3	62338777;62341344;62345146;62377588;62380831;62419549;62423501;62426589;62428881;62432488;62448093;62458373;62459610;62460204	62340573;62341383;62345291;62377644;62380991;62419701;62423630;62426663;62428970;62432642;62448302;62458440;62459714;62462221	+	2465	-0.257915	0.019449	0.463366	5.46069	6.56695	-0.188329	-0.185571	4062	691	4884	2559	4083	17.1163	16.6759	19.1982	16.7079	20.8783	6.47734	6.43974	6.64292	6.4425	6.76395
Tpx2	TPX2, microtubule-associated protein homolog (Xenopus laevis) [Source:MGI Symbol;Acc:MGI:1919369]	2	152847964;152854921;152867184;152869653;152873090;152875541;152876567;152880104;152881015;152882194;152884174;152885011;152888103;152889146;152890491;152891443;152892113;152893584	152848297;152855015;152867357;152869775;152873216;152875672;152876692;152880225;152881166;152882362;152884312;152885227;152888195;152889322;152890637;152891554;152892300;152895321	+	12347	1.02016	0.0195651	0.46445	5.45029	1.92799	1.73947	0.260801	150	71	132	94	80	0.753697	2.04318	0.618721	0.731838	0.487801	1.72191	3.15823	1.43805	1.67956	1.09632
BC068157	NA	8	4209543;4212886;4215166;4215969;4216182;4216868;4217089	4211036;4215081;4215278;4216071;4216555;4216979;4217312	-	14367	1.91169	0.0195879	0.46445	5.44825	0.0759844	2.76165	0.665115	28	28	21	24	19	0.13304	0.761948	0.0930805	0.176692	0.109553	-0.682824	1.81803	-1.18938	-0.27851	-0.958673
Zc3h12b	zinc finger CCCH-type containing 12B [Source:MGI Symbol;Acc:MGI:2442133]	X	95711678;95741905;95778895;95898265;95898940;95922353;95924445;95925264;95926550	95712146;95741971;95778969;95898354;95899700;95922492;95924679;95925370;95927970	+	9054	0.373138	0.0196453	0.46445	5.44314	4.06462	0.639571	0.277226	715	184	680	529	562	4.66027	6.86856	4.13456	5.34247	4.44517	3.97183	4.53117	3.79926	4.16882	3.9037
Gareml	GRB2 associated, regulator of MAPK1-like [Source:MGI Symbol;Acc:MGI:2685290]	5	30105196;30108252;30113284;30113926;30115887;30116261	30105403;30108392;30113414;30114987;30116056;30118380	+	14855	2.12989	0.0196546	0.46445	5.44231	-0.561031	2.92912	1.20806	9	18	14	20	16	0.0515118	0.590038	0.0747494	0.177368	0.11113	-2.2777	1.1826	-1.75988	-0.538456	-1.20196
Ier3	immediate early response 3 [Source:MGI Symbol;Acc:MGI:104814]	17	35821713;35822038	35821928;35822911	+	4720	-0.312186	0.0196903	0.46445	5.43914	5.65056	-0.41569	-0.115747	2699	316	2419	1438	1904	54.3083	36.4161	45.4062	44.8336	46.492	5.88764	5.31115	5.6294	5.6111	5.66349
Kansl1	KAT8 regulatory NSL complex subunit 1 [Source:MGI Symbol;Acc:MGI:1923969]	11	104333229;104335447;104336221;104336549;104338126;104342363;104343491;104350487;104356684;104357481;104368680;104378685;104423922;104441725	104335205;104335699;104336333;104336606;104338247;104342511;104343673;104350652;104356876;104357596;104368778;104378826;104425293;104442291	-	2154	-0.257266	0.0196915	0.46445	5.43904	6.71488	-0.336018	-0.0785589	4962	693	5315	3062	4212	19.7513	15.7985	19.7359	18.8853	20.3458	6.76604	6.44391	6.76492	6.70137	6.80882
Vmn2r-ps54	vomeronasal 2, receptor, pseudogene 54 [Source:MGI Symbol;Acc:MGI:1351350]	7	41668014;41686292;41686760;41692384;41693929;41719003;41725683	41668088;41686425;41687566;41692610;41694052;41719076;41727193	+	14767	2.06482	0.0197305	0.46445	5.43558	-0.444919	2.81332	1.15037	17	19	18	22	10	0.126306	0.808482	0.124756	0.253266	0.0901615	-1.38954	1.26031	-1.40693	-0.402636	-1.86255
Smc2	structural maintenance of chromosomes 2 [Source:MGI Symbol;Acc:MGI:106067]	4	52439249;52440201;52442253;52445952;52447713;52449321;52449611;52450820;52451228;52457262;52458415;52459021;52460158;52461050;52462803;52465933;52467790;52469772;52470766;52474921;52476644;52478396;52481670;52484040;52486497	52439334;52440423;52442402;52446074;52447751;52449431;52449655;52451053;52451377;52457495;52458574;52459138;52460296;52461169;52463007;52466068;52467914;52469965;52470909;52475115;52476844;52478512;52481830;52484187;52488259	+	9920	0.603764	0.0197409	0.46445	5.43466	3.68046	1.3045	-0.163909	530	206	535	275	339	2.1846	4.86303	2.05715	1.75635	1.69568	3.54016	4.69405	3.45351	3.22564	3.17497
Fos	FBJ osteosarcoma oncogene [Source:MGI Symbol;Acc:MGI:95574]	12	85473901;85474935;85475592;85475817	85474180;85475186;85475699;85477270	+	7331	-0.74412	0.0198309	0.465467	5.42672	4.63629	-1.34521	-0.0718845	2009	82	705	733	1061	21.0423	4.91893	6.88839	11.8959	13.4858	5.46177	3.36584	3.85131	4.63917	4.82008
Tmc6	transmembrane channel-like gene family 6 [Source:MGI Symbol;Acc:MGI:1098686]	11	117765985;117767566;117768922;117769106;117769393;117770469;117770691;117772673;117772947;117773363;117774222;117775008;117775357;117776054;117776238;117778244;117778705;117778933;117779163;117780536	117766333;117767633;117769000;117769282;117769526;117770544;117770786;117772852;117773098;117773518;117774366;117775198;117775846;117776150;117776343;117778402;117778800;117779048;117779291;117780683	-	12847	1.26309	0.0198459	0.465467	5.4254	1.50883	2.08493	0.226693	80	61	115	62	53	0.558081	2.43714	0.748377	0.670163	0.448674	0.818391	2.93945	1.23984	1.08122	0.505345
Ssu72	Ssu72 RNA polymerase II CTD phosphatase homolog (yeast) [Source:MGI Symbol;Acc:MGI:1916241]	4	155704815;155715462;155731325;155731927;155733473	155705461;155715605;155731464;155732045;155733873	+	1575	0.248016	0.0199035	0.466094	5.42034	7.09459	0.219504	0.397451	5356	1157	6348	4838	4789	80.9586	100.161	89.5107	113.31	87.8445	6.87627	7.18331	7.02113	7.36126	6.99403
Rnf10	ring finger protein 10 [Source:MGI Symbol;Acc:MGI:1859162]	5	115241770;115242393;115242634;115244021;115245849;115246880;115247169;115248582;115248915;115249397;115249970;115251066;115251277;115255350;115256974;115260119;115272257	115242061;115242551;115242691;115244121;115246004;115246981;115247286;115248715;115249170;115249522;115250130;115251202;115251461;115255440;115257173;115260315;115272895	-	1350	-0.292789	0.0199393	0.466208	5.4172	7.19604	-0.475686	-0.0304282	7468	885	6966	4454	5946	52.6326	35.7221	45.7983	48.6387	50.8537	7.3558	6.7967	7.15515	7.24196	7.3062
Fbxl22	F-box and leucine-rich repeat protein 22 [Source:MGI Symbol;Acc:MGI:1921415]	9	66508459;66514219	66512018;66514593	-	14534	1.95355	0.0200168	0.467297	5.41043	-0.162678	2.67315	1.09176	20	22	17	27	19	0.111474	0.702281	0.0883913	0.233179	0.128513	-1.16009	1.47109	-1.48741	-0.110303	-0.958673
Six2	sine oculis-related homeobox 2 [Source:MGI Symbol;Acc:MGI:102778]	17	85684268;85687393	85685513;85688254	-	15040	2.25235	0.0200554	0.467474	5.40707	-1.02423	2.95736	1.47243	11	13	7	17	9	0.114449	0.774651	0.0679411	0.274062	0.113634	-1.99948	0.715275	-2.71736	-0.769659	-2.00942
Tnrc18	trinucleotide repeat containing 18 [Source:MGI Symbol;Acc:MGI:3648294]	5	142724605;142726978;142727841;142731195;142732864;142733550;142736643;142736875;142737638;142739413;142740115;142743403;142750380;142754794;142759711;142762990;142764769;142765051;142765913;142771305;142773619;142775209;142775829;142776176;142776646;142787134;142790064;142815015;142817272	142726187;142727052;142728077;142732549;142733031;142733666;142736751;142736950;142737755;142739554;142740264;142743830;142750634;142755659;142760071;142763161;142764897;142765187;142766088;142772303;142774045;142775399;142775975;142776381;142776742;142788759;142790189;142815445;142817387	-	4619	-0.292888	0.0201218	0.468298	5.4013	5.69631	-0.397115	-0.106525	2393	330	2617	1492	2175	4.76267	3.76154	4.85878	4.60107	5.25309	5.71407	5.37368	5.74289	5.66427	5.85544
Gm16853	predicted gene, 16853 [Source:MGI Symbol;Acc:MGI:4439777]	9	21405242;21406408;21407271;21408321;21411447	21406085;21406936;21407367;21408562;21411720	-	14302	1.85901	0.0202044	0.469495	5.39415	0.13222	2.67418	0.745848	20	28	32	27	21	0.220872	1.77097	0.329667	0.462015	0.281435	-1.16009	1.81803	-0.591719	-0.110303	-0.816643
Tmem243	transmembrane protein 243, mitochondrial [Source:MGI Symbol;Acc:MGI:3606159]	5	9100737;9101217;9116480;9117459;9118454	9100859;9101395;9116530;9117563;9118983	+	7799	0.341404	0.0202429	0.469666	5.39083	4.57614	0.588388	0.258819	893	255	1097	750	826	19.8237	32.4203	22.7172	25.7974	22.2516	4.29239	5.0018	4.48886	4.67224	4.459
Enpp1	ectonucleotide pyrophosphatase/phosphodiesterase 1 [Source:MGI Symbol;Acc:MGI:97370]	10	24641411;24645278;24647153;24648017;24649244;24651245;24652835;24653903;24654888;24655803;24657105;24657839;24660150;24661867;24664555;24664911;24669009;24669680;24669943;24672015;24674615;24675978;24677913;24679188;24711806	24641976;24645440;24647285;24648097;24649373;24651396;24652886;24654069;24654975;24655872;24657232;24657870;24660281;24661975;24664627;24664976;24669118;24669799;24670022;24672112;24674675;24676103;24678029;24679260;24712102	-	13711	1.70966	0.0202868	0.469878	5.38704	0.793294	2.69478	-0.301988	40	48	50	22	33	0.272116	1.87016	0.317307	0.231899	0.272431	-0.174401	2.59413	0.0452077	-0.402636	-0.172751
Tgm7	transglutaminase 7 [Source:MGI Symbol;Acc:MGI:2151164]	2	121093589;121094004;121095855;121096271;121098345;121098966;121100959;121103827;121104091;121106866;121108494;121109609	121093748;121094137;121096015;121096597;121098587;121099069;121101097;121104004;121104219;121106984;121108739;121109791	-	14157	1.92517	0.0203143	0.469878	5.38468	0.327135	3.0091	0.217825	33	36	39	19	11	0.340921	2.13003	0.375855	0.304141	0.137905	-0.448888	2.17979	-0.309767	-0.611483	-1.72927
Midn	midnolin [Source:MGI Symbol;Acc:MGI:1890222]	10	80148290;80149682;80151378;80151661;80153591;80153816;80154331;80155134;80156365	80148349;80150313;80151465;80151723;80153719;80154133;80154472;80155406;80158367	+	7194	-0.363417	0.0203813	0.470705	5.37894	4.74331	-0.5242	-0.146237	1326	158	1249	759	1176	7.8432	5.35242	6.89173	6.95622	8.44121	4.86252	4.31148	4.67601	4.68944	4.9685
Tert	telomerase reverse transcriptase [Source:MGI Symbol;Acc:MGI:1202709]	13	73627001;73627351;73634152;73635420;73636357;73637206;73639156;73639986;73641976;73642365;73644249;73646181;73646777;73647947;73648288;73648910	73627248;73628674;73634347;73635600;73636536;73637364;73639257;73640071;73642089;73642436;73644437;73646307;73646838;73648071;73648416;73649041	+	14174	1.79161	0.0204205	0.470889	5.37559	0.19268	2.51113	1.10103	18	26	40	36	21	0.115232	0.953277	0.238879	0.357097	0.163143	-1.30893	1.71139	-0.273636	0.301292	-0.816643
Shcbp1	Shc SH2-domain binding protein 1 [Source:MGI Symbol;Acc:MGI:1338802]	8	4735980;4739125;4739595;4741848;4744447;4748705;4749292;4749552;4754220;4764881;4767907;4768144;4779421	4736407;4739266;4739681;4741966;4744578;4748825;4749460;4749785;4754312;4765089;4768022;4768311;4779534	-	14370	1.97715	0.0204693	0.471294	5.37142	0.147671	2.96059	-0.0412629	22	33	25	15	22	0.226321	1.94428	0.239915	0.239098	0.274646	-1.02518	2.05452	-0.942496	-0.947338	-0.75055
Kcnn3	potassium intermediate/small conductance calcium-activated channel, subfamily N, member 3 [Source:MGI Symbol;Acc:MGI:2153183]	3	89520164;89564859;89609318;89645442;89652018;89661121;89662714;89667085	89521404;89564954;89609736;89645583;89652128;89661248;89662783;89672494	+	13007	1.42723	0.0205301	0.471972	5.36625	1.44044	2.43272	-0.189677	56	67	60	40	93	0.161248	1.1049	0.161166	0.178463	0.324965	0.306912	3.07466	0.306182	0.45226	1.31272
Dusp6	dual specificity phosphatase 6 [Source:MGI Symbol;Acc:MGI:1914853]	10	99263231;99264544;99265992	99264091;99264981;99267489	+	7887	-0.359796	0.0206992	0.475137	5.35194	4.4858	-0.332088	-0.254713	1254	150	1046	585	852	9.8332	6.73646	7.65146	7.10779	8.10745	4.782	4.23655	4.42021	4.31392	4.50369
E2f2	E2F transcription factor 2 [Source:MGI Symbol;Acc:MGI:1096341]	4	136172394;136178436;136180358;136181286;136184423;136186799;136192757	136173038;136178541;136180577;136181444;136184537;136186991;136196056	+	14027	1.90668	0.0210151	0.480079	5.32554	0.508837	3.0187	-0.238849	23	42	23	16	42	0.106469	1.11349	0.0993203	0.114761	0.235935	-0.962177	2.40178	-1.06066	-0.855765	0.172091
Sh3tc2	SH3 domain and tetratricopeptide repeats 2 [Source:MGI Symbol;Acc:MGI:2444417]	18	61953075;61960944;61967989;61970942;61973287;61974449;61975569;61977877;61987556;61989193;61989344;61991138;62007648;62008457;62011807;62013033;62014899	61953167;61961042;61968116;61971047;61973430;61974647;61975642;61978072;61987689;61989234;61991044;61991318;62007798;62008579;62011957;62013229;62015719	+	12926	1.26754	0.0210855	0.480079	5.31971	1.42593	2.04961	0.265743	78	57	98	61	56	0.376815	1.57707	0.441647	0.45661	0.328299	0.782051	2.84172	1.01	1.05786	0.584298
Chrna5	cholinergic receptor, nicotinic, alpha polypeptide 5 [Source:MGI Symbol;Acc:MGI:87889]	9	54980880;54998012;55000452;55002400;55004331;55006414	54981115;54998163;55000496;55002509;55005159;55007779	+	10564	-0.56801	0.0210914	0.480079	5.31923	3.14119	-0.333764	-0.595645	433	61	577	188	302	3.46852	2.79853	4.31169	2.33343	2.93569	3.24878	2.93945	3.56246	2.67757	3.00841
Scn5a	sodium channel, voltage-gated, type V, alpha [Source:MGI Symbol;Acc:MGI:98251]	9	119483408;119489749;119491461;119492049;119493061;119495507;119498081;119501622;119512141;119512981;119515903;119517348;119521014;119522478;119528912;119529957;119533663;119534555;119535813;119536440;119537622;119539524;119543099;119543324;119550606;119551986;119560262;119562352;119578849	119486818;119490019;119491565;119492186;119493114;119495788;119498203;119501795;119512295;119513101;119516064;119517791;119521370;119522651;119529150;119530089;119534034;119534734;119536010;119536581;119537685;119539754;119543190;119543415;119550734;119552075;119560380;119562678;119579016	-	10002	0.468087	0.0211054	0.480079	5.31807	3.56923	0.902381	0.190879	504	152	494	343	358	1.29332	2.2339	1.18255	1.3638	1.11482	3.46765	4.25565	3.33858	3.54415	3.25357
Nfatc1	nuclear factor of activated T cells, cytoplasmic, calcineurin dependent 1 [Source:MGI Symbol;Acc:MGI:102469]	18	80606205;80635402;80647435;80653506;80663295;80665282;80666958;80682159;80697555;80708034;80712640	80608025;80636076;80649964;80653561;80663435;80665454;80667160;80682318;80698656;80708173;80713071	-	14260	1.88793	0.0211153	0.480079	5.31725	0.194884	2.84732	0.543566	25	31	39	23	13	0.0737676	0.523879	0.107351	0.105156	0.0465497	-0.84387	1.96452	-0.309767	-0.339238	-1.49478
Itgam	integrin alpha M [Source:MGI Symbol;Acc:MGI:96607]	7	128062640;128064631;128068593;128070629;128070847;128076032;128080246;128081605;128083676;128084934;128085543;128085930;128101416;128101634;128107628;128107840;128112128;128112375;128112661;128112957;128113191;128113818;128114736;128115119;128115768;128116018;128116202;128116402;128116736;128117306	128062770;128064736;128068696;128070699;128070964;128076162;128080391;128081758;128083826;128085007;128085672;128086072;128101556;128101846;128107758;128108003;128112282;128112506;128112734;128113098;128113316;128113897;128114819;128115194;128115875;128116101;128116315;128116503;128116846;128118491	+	12465	1.11198	0.0211154	0.480079	5.31724	1.89095	1.97498	-0.206155	118	80	120	65	98	0.552765	2.14631	0.524391	0.471795	0.557098	1.37678	3.33025	1.30102	1.14911	1.38801
Agap2	ArfGAP with GTPase domain, ankyrin repeat and PH domain 2 [Source:MGI Symbol;Acc:MGI:3580016]	10	127078907;127082364;127082966;127083208;127083431;127085113;127085551;127086927;127087234;127087402;127087885;127088209;127089230;127090142;127090427;127090672;127090875;127091193;127091570	127080771;127082422;127083053;127083293;127083578;127085247;127085660;127087085;127087320;127087506;127088047;127088328;127089358;127090201;127090575;127090762;127091097;127091448;127093170	+	2201	-0.238454	0.0211374	0.480079	5.31543	6.68986	-0.21105	-0.139214	4858	739	5277	2871	4052	18.9117	16.4763	19.1635	17.3176	19.1421	6.73549	6.53662	6.75457	6.60846	6.75296
AI839979	NA	5	31569592;31570800;31571184	31570430;31570919;31571397	-	14289	1.88682	0.0211941	0.480644	5.31076	0.195256	2.8057	0.257021	26	32	28	20	21	0.486144	3.42677	0.488388	0.579433	0.476495	-0.788167	2.01022	-0.781623	-0.538456	-0.816643
Bin2	bridging integrator 2 [Source:MGI Symbol;Acc:MGI:3611448]	15	100641082;100644813;100649080;100650200;100651959;100652385;100656195;100656710;100657060;100662517;100669413	100641564;100645539;100649162;100650275;100652044;100652492;100656290;100656804;100657114;100662597;100669500	-	13587	1.52541	0.0212827	0.481929	5.30349	0.775048	2.23403	0.728527	41	37	41	48	47	0.454619	2.34968	0.424095	0.824681	0.632425	-0.139127	2.21925	-0.238388	0.713742	0.333159
Gabrq	gamma-aminobutyric acid (GABA) A receptor, subunit theta [Source:MGI Symbol;Acc:MGI:1888498]	X	72825178;72827550;72831657;72833208;72835093;72835657;72836156;72836801;72837720;72839509	72825604;72827638;72831724;72833428;72835175;72835791;72836308;72837057;72838544;72842602	+	13440	1.46225	0.0213858	0.482024	5.29508	0.895677	2.12239	0.913114	36	37	77	59	36	0.147529	0.868398	0.294361	0.374634	0.179029	-0.324807	2.21925	0.663801	1.00997	-0.0484177
Rpl14	ribosomal protein L14 [Source:MGI Symbol;Acc:MGI:1914365]	9	120571517;120572096;120572768;120573576;120573764;120574095	120571541;120572197;120572862;120573675;120573817;120574653	+	2161	0.235394	0.021387	0.482024	5.29498	6.75549	0.293698	0.314424	4688	967	4554	3626	3816	109.968	129.912	99.6522	131.791	108.626	6.6841	6.92453	6.542	6.94526	6.66639
Pdxp	pyridoxal (pyridoxine, vitamin B6) phosphatase [Source:MGI Symbol;Acc:MGI:1919282]	15	78913919;78918130	78914531;78919517	+	1562	-0.267777	0.0214511	0.482024	5.28976	7.05463	-0.396174	-0.0495303	6326	844	6766	3967	5313	69.3381	52.982	69.1815	67.3731	70.6692	7.11639	6.72827	7.11313	7.07492	7.14382
Hist1h2bg	histone cluster 1, H2bg [Source:MGI Symbol;Acc:MGI:2448386]	13	23571400	23571863	+	8333	-0.390779	0.0215032	0.482024	5.28554	4.30336	-0.570336	-0.163058	1096	113	994	554	720	51.8063	30.591	43.8302	40.5754	41.3002	4.58778	3.82813	4.34668	4.23541	4.26094
4930590J08Rik	RIKEN cDNA 4930590J08 gene [Source:MGI Symbol;Acc:MGI:2685917]	6	91904233;91906401;91914163;91914568;91916251;91917023;91917708;91918071;91919051;91923015;91923450;91928669;91933083;91934448;91942281;91944164;91945365;91949288;91949931;91950544	91904356;91906537;91914218;91915236;91916391;91917139;91917716;91918203;91919320;91923164;91923570;91928800;91933206;91934691;91942584;91944271;91945507;91949383;91950065;91950725	+	13660	1.63992	0.0215226	0.482024	5.28397	0.802045	2.58849	-0.0546329	37	46	56	27	35	0.23903	1.70197	0.337484	0.270268	0.274388	-0.28571	2.53282	0.207383	-0.110303	-0.0886832
Fign	fidgetin [Source:MGI Symbol;Acc:MGI:1890647]	2	63971508;64027910;64049867;64096895;64097842	63980899;64027967;64050017;64097064;64098038	-	13465	1.51448	0.0215313	0.482024	5.28327	0.959452	2.37243	0.187376	48	47	59	38	43	0.105614	0.592274	0.121101	0.129553	0.114815	0.0862352	2.5638	0.282109	0.37875	0.205775
Rps20	ribosomal protein S20 [Source:MGI Symbol;Acc:MGI:1914677]	4	3834473;3834936;3835192;3835484	3834683;3835009;3835291;3835600	-	4936	-0.272134	0.0215346	0.482024	5.283	5.58693	-0.19461	-0.2156	2313	350	2409	1275	1914	101.056	87.5785	98.1835	86.3133	101.479	5.66502	5.45855	5.62343	5.43756	5.67104
4932438H23Rik	RIKEN cDNA 4932438H23 gene [Source:MGI Symbol;Acc:MGI:1921637]	16	91053935;91059831;91069032	91056256;91060078;91069145	-	15049	2.2587	0.0215426	0.482024	5.28235	-1.10633	2.96546	1.59536	8	12	6	17	11	0.0653728	0.561606	0.0457377	0.215247	0.109081	-2.43993	0.600444	-2.92585	-0.769659	-1.72927
Nid1	nidogen 1 [Source:MGI Symbol;Acc:MGI:97342]	13	13437602;13463722;13465310;13468231;13472780;13476159;13478138;13482018;13483650;13486639;13489006;13490045;13499559;13500446;13502399;13506336;13507610;13508718;13509433;13509946	13437926;13464021;13465536;13468607;13472929;13476410;13478338;13482263;13483793;13486764;13489155;13490167;13499786;13500618;13502525;13506507;13507767;13508841;13509545;13512275	+	12657	1.20345	0.0216185	0.483006	5.27623	1.71724	2.09422	-0.118626	125	73	90	58	73	0.453452	1.51666	0.304565	0.32601	0.32136	1.45964	3.19827	0.887705	0.98542	0.964787
Mien1	migration and invasion enhancer 1 [Source:MGI Symbol;Acc:MGI:1913678]	11	98437708;98438237;98438647;98438858	98438145;98438313;98438744;98438988	-	5937	-0.332355	0.0216699	0.483437	5.2721	5.20905	-0.521234	-0.0987849	1761	218	1898	1080	1521	51.913	36.8058	52.195	49.3312	54.4119	5.27173	4.7757	5.27954	5.19815	5.33954
Junb	Jun-B oncogene [Source:MGI Symbol;Acc:MGI:96647]	8	84976909	84978748	-	7860	-0.406298	0.0217354	0.483629	5.26684	4.48527	-0.567834	-0.161771	1340	128	975	627	868	15.9726	8.73827	10.8416	11.5803	12.5557	4.87767	4.00785	4.31885	4.41391	4.53052
Fam227a	family with sequence similarity 227, member A [Source:MGI Symbol;Acc:MGI:1922979]	15	79609576;79615360;79617696;79620703;79623455;79626237;79630026;79634064;79636679;79637014;79640004;79640644;79642114;79643292;79643948;79648737;79649637;79658681	79612581;79615488;79617833;79620855;79623612;79626331;79630119;79634146;79636786;79637137;79640108;79640745;79642260;79643371;79644017;79648831;79649860;79658956	-	7327	0.319299	0.0217474	0.483629	5.26588	4.75062	0.450105	0.337331	1151	263	1094	899	940	4.86686	6.36902	4.31525	5.88999	4.82335	4.6584	5.04636	4.48492	4.93358	4.64545
Ripk2	receptor (TNFRSF)-interacting serine-threonine kinase 2 [Source:MGI Symbol;Acc:MGI:1891456]	4	16123375;16124425;16127621;16129023;16132777;16138074;16139205;16151917;16155035;16158277;16163224	16123891;16124586;16127714;16129109;16132862;16138235;16139254;16152074;16155190;16158430;16163498	-	9179	0.391889	0.0217803	0.483629	5.26325	4.00514	0.726445	0.232182	572	186	683	488	603	6.59939	12.2903	7.35096	8.72386	8.44253	3.65011	4.54676	3.8056	4.05249	4.00523
Kcnh1	potassium voltage-gated channel, subfamily H (eag-related), member 1 [Source:MGI Symbol;Acc:MGI:1341721]	1	192190777;192221333;192224845;192238725;192241919;192276698;192337400;192413017;192418683;192434723;192505264	192191086;192221456;192224951;192238853;192242037;192277171;192337829;192413216;192418935;192434919;192510159	+	8784	0.391528	0.021835	0.483629	5.25888	4.19917	0.829344	0.098721	759	229	790	510	592	2.2996	3.97365	2.23282	2.39421	2.17661	4.05794	4.8467	4.01545	4.11608	3.97868
Card11	caspase recruitment domain family, member 11 [Source:MGI Symbol;Acc:MGI:1916978]	5	140872999;140874341;140876397;140877963;140880298;140882002;140882285;140883530;140885478;140885803;140887017;140889101;140889969;140890986;140893064;140895890;140898182;140899660;140900976;140902738;140906625;140908515;140913198;140927721;141000407	140873529;140874456;140876521;140878142;140880433;140882097;140882381;140883770;140885604;140886004;140887149;140889153;140890069;140891068;140893115;140896066;140898379;140899785;140901128;140902917;140906950;140908652;140913410;140927858;141000596	-	13958	1.79494	0.0218388	0.483629	5.25858	0.522066	2.79051	-0.00995705	45	40	30	21	23	0.240021	1.22191	0.14927	0.173555	0.148872	-0.00607425	2.33151	-0.683548	-0.468949	-0.687352
Prkrip1	Prkr interacting protein 1 (IL11 inducible) [Source:MGI Symbol;Acc:MGI:1914051]	5	136180357;136189552;136191900;136194297;136197780;136198775	136181496;136189619;136191985;136194397;136197858;136198954	-	6028	-0.413982	0.0218775	0.483776	5.2555	5.15165	-0.651823	-0.102038	2200	192	1644	1039	1260	29.1727	14.5814	20.3363	21.3477	20.2755	5.59277	4.59254	5.07232	5.14233	5.06801
Camk2n2	calcium/calmodulin-dependent protein kinase II inhibitor 2 [Source:MGI Symbol;Acc:MGI:1920297]	16	20619215;20621026	20620243;20621278	-	7100	-0.335508	0.0219344	0.484323	5.25098	4.78433	-0.328405	-0.226252	1291	185	1322	734	1219	22.0866	18.1266	21.0984	19.4571	25.3077	4.82394	4.53898	4.75793	4.64114	5.02029
Pamr1	peptidase domain containing associated with muscle regeneration 1 [Source:MGI Symbol;Acc:MGI:2445082]	2	102550021;102580733;102586595;102609862;102611562;102614836;102634328;102636174;102639211;102640667;102641984	102550264;102580909;102586723;102609976;102611779;102614943;102634540;102636240;102639443;102640959;102643040	+	13486	1.59071	0.0220561	0.485966	5.24136	0.993025	2.56337	-0.337739	51	53	50	26	46	0.391928	2.33268	0.358444	0.309593	0.428984	0.172992	2.73689	0.0452077	-0.164222	0.302352
Zmat3	zinc finger matrin type 3 [Source:MGI Symbol;Acc:MGI:1195270]	3	32334794;32343334;32343552;32345458;32360890;32365504	32341695;32343434;32343718;32345580;32361216;32365665	-	10579	0.572348	0.0220732	0.485966	5.24	3.24889	1.16504	0.0531505	404	141	372	241	274	1.13862	2.27594	0.978041	1.05244	0.937123	3.14887	4.14732	2.92978	3.03543	2.8682
Ier5	immediate early response 5 [Source:MGI Symbol;Acc:MGI:1337072]	1	155096367	155099636	-	7597	-0.341613	0.0221349	0.486361	5.23515	4.59851	-0.392144	-0.201747	1184	156	1269	658	948	7.94134	5.99253	7.93998	6.83832	7.7161	4.69916	4.29311	4.69892	4.4835	4.65767
Casq1	calsequestrin 1 [Source:MGI Symbol;Acc:MGI:1309468]	1	172209894;172211948;172213028;172213337;172213806;172215012;172215477;172215909;172216794;172217890;172219412	172210503;172212022;172213128;172213391;172213851;172215142;172215550;172216020;172216894;172217974;172219895	-	13656	1.5911	0.0221557	0.486361	5.23352	0.776854	2.47121	0.168191	46	43	47	32	35	0.538366	2.88225	0.513137	0.580299	0.497091	0.0253564	2.43567	-0.0432716	0.132659	-0.0886832
Ganab	alpha glucosidase 2 alpha neutral subunit [Source:MGI Symbol;Acc:MGI:1097667]	19	8898057;8902264;8902522;8904935;8907215;8907851;8908678;8908921;8909091;8909433;8910466;8910708;8911035;8911277;8911596;8911864;8912474;8912711;8914301;8914542;8914702;8914925;8915158;8915404;8915625	8898159;8902368;8902630;8905062;8907394;8907916;8908747;8909008;8909187;8909613;8910619;8910943;8911161;8911356;8911739;8911960;8912575;8912954;8914365;8914618;8914776;8915038;8915270;8915504;8916742	+	826	-0.248568	0.0221977	0.486575	5.23022	7.63002	-0.252944	-0.11623	9585	1382	10363	5616	7462	52.8998	43.6831	53.3535	48.0253	49.9764	7.71584	7.43967	7.72816	7.57638	7.63383
Fam160a1	family with sequence similarity 160, member A1 [Source:MGI Symbol;Acc:MGI:2444746]	3	85660063;85665353;85665788;85672223;85676071;85683580;85688431;85720416;85722392;85730259;85741151;85746089	85661218;85665491;85665966;85673479;85676261;85683659;85688598;85720502;85722550;85730885;85741374;85746209	-	1475	-0.262832	0.0223142	0.487361	5.22112	7.11004	-0.375882	-0.0535701	6799	888	7008	4104	5329	33.9835	25.4202	32.6763	31.7842	32.3234	7.22041	6.80158	7.16382	7.12389	7.14816
Stac2	SH3 and cysteine rich domain 2 [Source:MGI Symbol;Acc:MGI:2144518]	11	98036624;98039619;98040098;98040422;98041139;98041304;98041467;98042529;98042757;98043480;98052893	98038070;98039756;98040149;98040519;98041200;98041376;98041579;98042619;98042854;98043786;98053462	-	6277	-0.36357	0.022377	0.487361	5.21623	5.07899	-0.499925	-0.138925	1369	202	1772	959	1595	9.84772	8.32199	11.8908	10.6889	13.9232	4.90855	4.66577	5.18046	5.02677	5.40806
Rnf167	ring finger protein 167 [Source:MGI Symbol;Acc:MGI:1917760]	11	70647589;70648029;70649221;70649445;70649675;70649912;70650126;70650764;70650922	70647952;70648109;70649346;70649532;70649765;70650017;70650219;70650844;70651414	+	2113	-0.255424	0.022378	0.487361	5.21615	6.73929	-0.349422	-0.065128	5152	698	5381	3142	4210	74.1448	57.5312	72.2409	70.0636	73.5249	6.82025	6.45428	6.78272	6.73858	6.80814
Med21	mediator complex subunit 21 [Source:MGI Symbol;Acc:MGI:1347064]	6	146642579;146648165;146649150;146650111	146642652;146648279;146649250;146650600	+	9573	0.397493	0.0223817	0.487361	5.21587	3.78536	0.525894	0.41879	539	139	546	477	507	15.156	22.3848	14.322	20.7824	17.3002	3.56444	4.12672	3.48285	4.01962	3.75521
Mei1	meiosis defective 1 [Source:MGI Symbol;Acc:MGI:3028590]	15	82070117;82071882;82072839;82075118;82077600;82079925;82081897;82083074;82084814;82086131;82086336;82089508;82091309;82092619;82093897;82095870;82098001;82100948;82101428;82103140;82107030;82109539;82112444;82112848;82115439;82115683;82123422;82123898;82124850;82125153;82126614	82070304;82072005;82072889;82075191;82077705;82080128;82082027;82083188;82084930;82086230;82086470;82089622;82091400;82092760;82094008;82095930;82098098;82101116;82101575;82103415;82107195;82109637;82112554;82113011;82115520;82115858;82123503;82124004;82124981;82125265;82126814	+	13219	1.44627	0.0223952	0.487361	5.21482	1.21071	2.37312	0.00916499	44	56	71	40	66	0.241802	1.76254	0.363984	0.340604	0.440149	-0.0382049	2.81622	0.547441	0.45226	0.820049
Gm5643	NA	X	142297505;103240454;103241078;103241446;103241903;103242206;103242380;103242644;103243625;103243959;103244256	142299237;103240523;103241196;103241592;103242113;103242298;103242472;103242718;103243780;103244028;103244955	+	14514	1.97438	0.0225018	0.487977	5.20656	-0.0841959	2.89393	0.644088	14	26	20	20	24	0.0885654	0.942004	0.118027	0.196041	0.184245	-1.66251	1.71139	-1.25831	-0.538456	-0.626807
Rbm47	RNA binding motif protein 47 [Source:MGI Symbol;Acc:MGI:2384294]	5	66016549;66022628;66024953;66026130;66046087;66097707;66098159;66150516;66151539;66151855	66019436;66022833;66025159;66027289;66046213;66097788;66098179;66150978;66151701;66151954	-	14160	2.13943	0.0225073	0.487977	5.20614	0.467037	3.39385	-1.92716	24	46	46	4	12	0.0971722	1.06668	0.173742	0.0250941	0.0589603	-0.901811	2.53282	-0.0740131	-2.78819	-1.60726
Mccc1os	NA	3	35999913;36004615;36005308	36000711;36004745;36008828	+	14078	1.70037	0.0225219	0.487977	5.20501	0.237372	2.23132	1.34898	19	23	30	46	33	0.0936237	0.649088	0.137902	0.351214	0.19733	-1.23259	1.53502	-0.683548	0.652679	-0.172751
Ywhab	tyrosine 3-monooxygenase/tryptophan 5-monooxygenase activation protein, beta polypeptide [Source:MGI Symbol;Acc:MGI:1891917]	2	163995197;164011602;164014006;164015231;164016103;164016669	163995365;164011904;164014129;164015394;164016198;164018587	+	1032	-0.239295	0.0225833	0.487977	5.20027	7.44254	-0.147323	-0.185881	7662	1301	8699	4682	7448	60.5576	58.8908	64.1374	57.3376	71.4355	7.3928	7.35254	7.47565	7.31398	7.63112
Cdh16	cadherin 16 [Source:MGI Symbol;Acc:MGI:106671]	8	104601915;104614138;104615134;104616012;104616265;104616933;104617625;104617944;104618207;104618368;104618900;104619229;104619875;104621495;104621965;104622173;104623048;104623381;104624148	104602228;104614481;104615250;104616119;104616507;104617066;104617866;104618132;104618283;104618595;104619050;104619351;104620071;104621653;104622103;104622328;104623137;104623438;104624396	-	12867	1.20492	0.0225852	0.487977	5.20013	1.46015	1.92292	0.367596	80	55	101	69	62	0.528814	2.08219	0.622802	0.706714	0.497339	0.818391	2.79026	1.05331	1.23494	0.730317
Clcn4-2	chloride channel 4-2 [Source:MGI Symbol;Acc:MGI:104571]	7	7282316;7287646;7288875;7290399;7291411;7293038;7293915;7294733;7294996;7295970;7296724;7298692;7299241	7284274;7287862;7289273;7290585;7291956;7293118;7294121;7294855;7295183;7296069;7296878;7298836;7299511	-	795	-0.241716	0.0226571	0.488553	5.1946	7.67449	-0.126734	-0.210228	9857	1552	10848	5414	7551	47.2236	42.5843	48.4819	40.1896	43.9001	7.75621	7.60703	7.79415	7.52354	7.65093
Hmg20b	high mobility group 20B [Source:MGI Symbol;Acc:MGI:1341190]	10	81346046;81346560;81346841;81347436;81347986;81348496;81348886;81349380;81350134	81346477;81346692;81347056;81347508;81348032;81348616;81349089;81349488;81350457	-	7708	-0.344392	0.0226767	0.488553	5.1931	4.5568	-0.378799	-0.213984	1073	153	1212	634	1005	14.1854	11.5845	14.9473	12.9872	16.1234	4.5572	4.2651	4.63264	4.42992	4.74188
Rnf157	ring finger protein 157 [Source:MGI Symbol;Acc:MGI:2442484]	11	116336345;116344195;116345907;116347033;116347342;116347856;116349334;116349960;116354365;116354636;116355445;116358669;116358936;116359243;116359813;116360254;116362285;116396189;116412697	116338830;116344305;116345955;116347098;116347511;116347967;116349442;116350198;116354477;116354795;116355516;116358716;116358979;116359309;116359930;116360400;116362373;116396307;116413032	-	461	-0.316734	0.02271	0.488573	5.19055	8.11648	-0.527586	-0.030871	12705	1629	14924	8496	11333	59.8611	43.9577	65.595	62.0249	64.7981	8.12237	7.67689	8.25434	8.1736	8.2367
Tdrd9	tudor domain containing 9 [Source:MGI Symbol;Acc:MGI:1921941]	12	111971559;111984999;111992462;111993708;111994444;111996787;111997798;112001724;112007512;112013266;112013482;112014442;112015858;112023242;112024662;112025509;112025775;112025911;112026253;112027095;112031188;112032679;112034582;112036354;112039304;112040425;112041662;112042686;112044286;112044800;112046156;112046956;112051868;112063501;112067603;112068179	111971862;111985105;111992559;111993929;111994566;111996867;111997962;112001824;112007576;112013320;112013566;112014499;112015962;112023339;112024793;112025674;112025838;112025974;112026297;112027148;112031304;112032786;112034682;112036527;112039415;112040637;112041751;112042946;112044441;112044870;112046265;112047052;112052006;112063619;112067675;112068854	+	7528	0.328212	0.0228182	0.490198	5.18229	4.67559	0.500917	0.311039	980	258	1089	836	942	4.46952	6.73904	4.63317	5.90776	5.21355	4.42645	5.01867	4.47831	4.8288	4.64851
Tspyl1	testis-specific protein, Y-encoded-like 1 [Source:MGI Symbol;Acc:MGI:1298395]	10	34282190	34284885	+	1822	-0.23359	0.0228505	0.490198	5.17983	6.90823	-0.210493	-0.128404	5588	859	5878	3361	4961	45.4597	40.0227	44.6082	42.3662	48.9764	6.93744	6.75369	6.91016	6.83577	7.04493
5930403L14Rik	NA	4	154630691	154636367	-	13765	2.18902	0.022974	0.491867	5.17047	0.939272	3.7786	-2.93279	61	64	43	2	6	0.235668	1.4161	0.154973	0.0119724	0.02813	0.42945	3.00864	-0.170375	-3.70275	-2.56895
Pkn3	protein kinase N3 [Source:MGI Symbol;Acc:MGI:2388285]	2	30078766;30079534;30079926;30080575;30080756;30081053;30082816;30083041;30083239;30084691;30084850;30085183;30085360;30086437;30086632;30087025;30088520;30088696;30089839;30090068;30090331;30090523	30078790;30079762;30080071;30080686;30080883;30081236;30082962;30083150;30083382;30084766;30085012;30085279;30085427;30086500;30086723;30087201;30088582;30088772;30089981;30090175;30090411;30091019	+	13872	1.7583	0.0230086	0.491867	5.16785	0.639854	2.76277	-0.317497	36	44	33	19	37	0.269387	1.88569	0.230358	0.220297	0.335988	-0.324807	2.46879	-0.547907	-0.611483	-0.00924552
Dennd3	DENN/MADD domain containing 3 [Source:MGI Symbol;Acc:MGI:2146009]	15	73512560;73522230;73523439;73524139;73527916;73532819;73533261;73537290;73540693;73542720;73544358;73544946;73547121;73555057;73556348;73557582;73562325;73564497;73565016;73567033;73568422;73568608;73570754	73512847;73522506;73523554;73524272;73528027;73532938;73533479;73537411;73540848;73542816;73544461;73545145;73547642;73555316;73556518;73557711;73562432;73564636;73565173;73567166;73568525;73568745;73572242	+	12560	1.01774	0.0230666	0.491867	5.16348	1.71808	1.58058	0.503885	110	56	117	98	84	0.45529	1.32748	0.451749	0.628497	0.421913	1.27585	2.81622	1.26463	1.73952	1.16643
Nox4	NADPH oxidase 4 [Source:MGI Symbol;Acc:MGI:1354184]	7	87246649;87247488;87295784;87297455;87304838;87306729;87314064;87317231;87321546;87323633;87323933;87327131;87331696;87338957;87360728;87370018;87371919;87374354;87376182;87396771	87246902;87247583;87295894;87297539;87304935;87306756;87314136;87317311;87321762;87323797;87323995;87327200;87331742;87339017;87360809;87370137;87372027;87374422;87376282;87398708	+	14665	2.07447	0.0230715	0.491867	5.16312	-0.239924	3.09932	0.497019	24	25	20	15	8	0.136086	0.81187	0.105791	0.131788	0.0550479	-0.901811	1.65496	-1.25831	-0.947338	-2.17294
Dazap1	DAZ associated protein 1 [Source:MGI Symbol;Acc:MGI:1917498]	10	80264991;80274007;80274448;80274804;80277572;80278233;80280929;80283024;80284230;80284409;80285250;80287536	80265178;80274047;80274614;80274869;80277682;80278281;80281011;80283177;80284259;80284549;80285426;80288413	+	3504	-0.249026	0.0230977	0.491867	5.16114	6.12076	-0.183625	-0.179557	3453	508	3386	1883	2726	36.3229	30.6049	33.2266	30.6913	34.7982	6.24302	5.99594	6.1145	6	6.18116
Dgkg	diacylglycerol kinase, gamma [Source:MGI Symbol;Acc:MGI:105060]	16	22466569;22479366;22481901;22500224;22519545;22548652;22556326;22558017;22562698;22565287;22566415;22570163;22571671;22572600;22575312;22576687;22579743;22580523;22584435;22588299;22599834;22600439;22610779;22622195;22656949	22469347;22479426;22482021;22500401;22519635;22548716;22556486;22558106;22562783;22565361;22566494;22570222;22571763;22572716;22575400;22576804;22579865;22580597;22584484;22588469;22599887;22600604;22610855;22622436;22657231	-	9265	0.440973	0.023124	0.491867	5.15916	3.99289	0.956219	0.0397717	558	213	697	417	564	2.22314	4.86021	2.59048	2.57425	2.72684	3.61438	4.74224	3.83486	3.82579	3.90882
Igfbp2	insulin-like growth factor binding protein 2 [Source:MGI Symbol;Acc:MGI:96437]	1	72824480;72849086;72849564;72851998	72824964;72849312;72849704;72852471	+	7209	-0.363264	0.0233434	0.495833	5.14277	4.7326	-0.522057	-0.144471	1422	157	1350	754	991	23.5027	14.8615	20.8146	19.3095	19.8765	4.96333	4.30232	4.78815	4.67991	4.72164
Fbxo2	F-box protein 2 [Source:MGI Symbol;Acc:MGI:2446216]	4	148160668;148164075;148164826;148165028;148165644;148165965	148160711;148164455;148164955;148165123;148165773;148166417	+	7358	-0.335404	0.0234116	0.496582	5.13771	4.69915	-0.181813	-0.333847	1303	193	1234	642	1083	23.159	19.6461	20.46	17.6804	23.3588	4.83729	4.60004	4.65858	4.448	4.84968
Tnks	tankyrase, TRF1-interacting ankyrin-related ADP-ribose polymerase [Source:MGI Symbol;Acc:MGI:1341087]	8	34829179;34834438;34838384;34838888;34839968;34841753;34842915;34847281;34848582;34849153;34851098;34851614;34853224;34855928;34857454;34861515;34867281;34867694;34869472;34873028;34873603;34875214;34889676;34890504;34918379;34940696;34965014	34831721;34834594;34838570;34838993;34840042;34841850;34843035;34847363;34848819;34849341;34851207;34851833;34853389;34856073;34857533;34861686;34867359;34867785;34869593;34873214;34873669;34875308;34889751;34890540;34918474;34940920;34965690	-	2909	-0.253806	0.0235581	0.497706	5.12687	6.35881	-0.286782	-0.109129	4066	559	4078	2337	3174	13.8389	10.8966	12.9478	12.3246	13.1096	6.47876	6.13394	6.38275	6.31159	6.40066
Disp2	dispatched homolog 2 (Drosophila) [Source:MGI Symbol;Acc:MGI:2388733]	2	118779719;118786046;118786700;118786871;118787272;118787559;118788017;118789599	118779944;118786375;118786729;118786994;118787387;118787686;118788114;118795175	+	2840	-0.262256	0.0235724	0.497706	5.12582	6.3912	-0.337949	-0.0860652	3798	553	4214	2434	3541	12.566	10.4788	13.0062	12.478	14.2172	6.3804	6.11837	6.43007	6.37026	6.5585
Kcnab3	potassium voltage-gated channel, shaker-related subfamily, beta member 3 [Source:MGI Symbol;Acc:MGI:1336208]	11	69326258;69328120;69328251;69328509;69329850;69329983;69330183;69330397;69330740;69331051;69331262;69331460;69331736;69332066	69326923;69328163;69328288;69328588;69329894;69330027;69330226;69330483;69330825;69331171;69331356;69331580;69331824;69333041	+	4522	-0.278615	0.023623	0.497706	5.1221	5.72985	-0.335558	-0.121441	2491	351	2557	1505	2264	21.5349	17.3788	20.6213	20.1598	23.7516	5.77196	5.46267	5.70943	5.67679	5.91329
Camk2n1	calcium/calmodulin-dependent protein kinase II inhibitor 1 [Source:MGI Symbol;Acc:MGI:1913509]	4	138455148;138456718	138455351;138460126	+	2176	-0.261776	0.0236252	0.497706	5.12194	6.70296	-0.328732	-0.0839837	4468	690	5393	3022	4482	27.1228	23.9891	30.5399	28.4248	33.0173	6.61476	6.43765	6.78594	6.6824	6.89845
Stard6	StAR-related lipid transfer (START) domain containing 6 [Source:MGI Symbol;Acc:MGI:2156774]	18	70472454;70472572;70472628;70472666;70473202;70474285;70476100;70476382;70483412;70496114;70498548;70500403	70472568;70472617;70472652;70472725;70473354;70474365;70476193;70476431;70483538;70496231;70498641;70501065	+	14080	1.79158	0.0236414	0.497706	5.12075	0.337565	2.75267	0.533931	26	33	48	26	15	0.350705	2.54933	0.603985	0.543405	0.245532	-0.788167	2.05452	-0.0131716	-0.164222	-1.29312
Dynll2	dynein light chain LC8-type 2 [Source:MGI Symbol;Acc:MGI:1915347]	11	87979525;87983872;87986328;87987243;87998214	87981570;87984010;87986585;87987533;87998298	-	3264	-0.326127	0.0236843	0.497706	5.1176	6.22225	-0.209158	-0.251106	2797	537	3770	1928	3765	21.7614	23.9283	27.3622	23.2425	35.5473	5.93909	6.07602	6.26946	6.03407	6.64698
Col13a1	collagen, type XIII, alpha 1 [Source:MGI Symbol;Acc:MGI:1277201]	10	61838498;61840078;61843568;61849176;61850157;61851112;61856338;61856782;61857588;61860440;61862015;61862628;61863044;61863941;61866391;61867452;61867831;61869524;61870161;61871290;61873994;61874738;61876268;61884676;61885688;61887249;61890079;61891208;61892956;61893915;61894034;61895334;61896346;61897139;61903090;61905254;61908682;61911707;61920089;61961289;61978349	61838708;61840116;61843654;61849211;61850210;61851165;61856418;61856808;61857629;61860484;61862113;61862771;61863088;61864003;61866414;61867520;61867875;61869577;61870247;61871334;61874020;61874770;61876312;61884711;61885714;61887356;61890144;61891264;61892982;61893941;61894060;61895360;61896372;61897174;61903140;61905280;61908717;61911733;61920096;61961358;61979108	-	13205	1.4556	0.0236956	0.497706	5.11678	1.24739	2.42597	-0.312961	78	60	55	33	53	0.589911	2.59888	0.388034	0.386712	0.486424	0.782051	2.91563	0.181588	0.1767	0.505345
Catsper2	cation channel, sperm associated 2 [Source:MGI Symbol;Acc:MGI:2387404]	2	121394355;121396953;121397461;121399446;121399737;121400044;121406329;121406707;121407343;121410138;121410377;121412150;121413416	121394487;121397120;121397888;121399469;121399836;121400222;121406453;121406862;121407515;121410206;121410550;121412290;121413792	-	11524	0.704245	0.0238659	0.500587	5.10435	2.59247	1.29221	0.174747	218	94	248	160	173	2.12786	5.25482	2.25816	2.41985	2.04918	2.26007	3.56272	2.34565	2.44526	2.20581
Fez1	fasciculation and elongation protein zeta 1 (zygin I) [Source:MGI Symbol;Acc:MGI:2670976]	9	36843659;36850347;36860812;36863497;36867696;36868848;36870481;36876297;36878566	36844017;36850446;36860898;36863665;36867967;36868928;36870556;36876362;36878640	+	3849	-0.248885	0.0240571	0.502651	5.09051	5.99252	-0.0813844	-0.264981	3031	499	3274	1624	2461	51.7336	48.7787	52.1292	42.9491	50.9737	6.05499	5.97015	6.06598	5.78656	6.03364
Bcl11b	B cell leukemia/lymphoma 11B [Source:MGI Symbol;Acc:MGI:1929913]	12	107910403;107965672;107989465;108003086	107917414;107965887;107989830;108003414	-	11825	0.879631	0.0240593	0.502651	5.09035	2.40231	1.69189	-0.219992	182	102	204	100	140	0.503815	1.61713	0.5268	0.428925	0.470301	2.0002	3.68047	2.06442	1.76859	1.90112
Phf20l1	PHD finger protein 20-like 1 [Source:MGI Symbol;Acc:MGI:2444412]	15	66577572;66580069;66594807;66595115;66597359;66597677;66604027;66604780;66609526;66613021;66615220;66615638;66622761;66623992;66628925;66629800;66630867;66632706;66636684;66639913;66641798	66577847;66580188;66594978;66595199;66597447;66597754;66604240;66604905;66609608;66613270;66615408;66615847;66622817;66624099;66629089;66629981;66630966;66632901;66637032;66640075;66645255	+	2381	0.235153	0.0240643	0.502651	5.08999	6.64881	0.454158	0.164992	4062	1005	4466	3040	3611	13.3568	18.9266	13.6993	15.4888	14.4092	6.47734	6.98013	6.51386	6.69097	6.58673
Rasgrp4	RAS guanyl releasing protein 4 [Source:MGI Symbol;Acc:MGI:2386851]	7	29134933;29137541;29138811;29139043;29140242;29140488;29142966;29145132;29145808;29148367;29148544;29148774;29148987;29149799;29149922;29150179;29151446	29135095;29137725;29138916;29139105;29140373;29140641;29143139;29145248;29146083;29148447;29148648;29148892;29149146;29149835;29150056;29150291;29153955	+	14386	1.8942	0.0243345	0.507591	5.07063	0.0871701	2.82681	0.221083	21	30	26	18	22	0.0994782	0.813904	0.114894	0.132118	0.126468	-1.09106	1.91732	-0.886854	-0.688404	-0.75055
Ptpn3	protein tyrosine phosphatase, non-receptor type 3 [Source:MGI Symbol;Acc:MGI:105307]	4	57190841;57195702;57196351;57197506;57204907;57205885;57206214;57218509;57221898;57223619;57225506;57225714;57232322;57235222;57239528;57240786;57244975;57248658;57249908;57254917;57257975;57262429;57264866;57264983;57270023;57301672	57194362;57195837;57196496;57197634;57205053;57205946;57206304;57218669;57222054;57223675;57225583;57225900;57232498;57235356;57239700;57240849;57245063;57248745;57250028;57254969;57258019;57262507;57264908;57265090;57270177;57301837	-	11048	0.592577	0.0244197	0.508006	5.06458	2.92899	1.08843	0.216574	272	107	309	216	251	0.936672	2.11031	0.992642	1.15253	1.04891	2.57882	3.74947	2.66243	2.87761	2.74187
Bst1	bone marrow stromal cell antigen 1 [Source:MGI Symbol;Acc:MGI:105370]	5	43818893;43820478;43821610;43822267;43825328;43826264;43837461;43840431;43841997	43819093;43820604;43821745;43822349;43825404;43826356;43837547;43840490;43843468	+	9688	0.524634	0.0244536	0.508006	5.06217	3.78638	1.12312	0.0146463	407	199	678	341	458	3.8213	10.7007	5.9383	4.96081	5.21831	3.15953	4.64419	3.79501	3.53572	3.60867
9330159M07Rik	RIKEN cDNA 9330159M07 gene [Source:MGI Symbol;Acc:MGI:2442519]	9	88841798;88857814;88858226;88858390;88858703;88858809	88844266;88857871;88858300;88858444;88858801;88858870	-	11068	0.576787	0.0244554	0.508006	5.06204	2.89125	0.90247	0.445664	285	91	351	245	191	2.21816	4.05633	2.54842	2.95458	1.80397	2.64607	3.51596	2.84605	3.05916	2.34835
Arfip2	ADP-ribosylation factor interacting protein 2 [Source:MGI Symbol;Acc:MGI:1924182]	7	105634201;105636811;105637121;105637819;105638209;105639009;105639325;105640245	105636393;105636985;105637278;105638040;105638327;105639105;105639465;105640416	-	2578	-0.248094	0.0245337	0.508454	5.0565	6.51053	-0.278576	-0.104656	4167	624	4839	2602	3569	27.8892	23.9189	30.2124	26.9837	28.9873	6.51415	6.29262	6.62957	6.46654	6.56986
Adamts16	a disintegrin-like and metallopeptidase (reprolysin type) with thrombospondin type 1 motif, 16 [Source:MGI Symbol;Acc:MGI:2429637]	13	70727808;70730092;70735650;70738490;70738779;70753174;70763415;70767798;70768600;70770153;70771983;70772881;70777389;70779520;70787027;70791796;70793066;70795450;70797838;70800784;70836048;70841269;70841490	70728967;70730239;70735874;70738684;70738980;70753300;70763553;70768042;70768723;70770283;70772155;70773029;70777484;70779673;70787164;70791901;70793225;70795533;70798037;70801045;70836379;70841371;70841810	-	12658	1.07163	0.0245444	0.508454	5.05574	1.63656	1.69233	0.444348	91	56	112	87	84	0.40126	1.41421	0.460699	0.594408	0.44948	1.00338	2.81622	1.20185	1.56824	1.16643
C4a	complement component 4A (Rodgers blood group) [Source:MGI Symbol;Acc:MGI:98320]	17	34809092;34809476;34809893;34810111;34810287;34810498;34811114;34811318;34811503;34811770;34812823;34813390;34813635;34814062;34814322;34814532;34814792;34815026;34815347;34815522;34816060;34816392;34816721;34816896;34817094;34817541;34817828;34818377;34819179;34819459;34819786;34820048;34820522;34820730;34821369;34821566;34821942;34822110;34822389;34823048;34823341	34809338;34809608;34809976;34810209;34810376;34810600;34811188;34811408;34811683;34811863;34812882;34813557;34813867;34814233;34814438;34814688;34814867;34815234;34815436;34815573;34816263;34816531;34816791;34817001;34817288;34817615;34817954;34818535;34819364;34819644;34819962;34820163;34820654;34820835;34821465;34821648;34822030;34822180;34822590;34823240;34823454	-	12090	0.915099	0.0245879	0.508462	5.05268	2.14088	1.62993	0.183771	120	79	206	107	111	0.490936	1.85103	0.786189	0.67828	0.55108	1.40094	3.31212	2.07847	1.86596	1.56714
Mpp2	membrane protein, palmitoylated 2 (MAGUK p55 subfamily member 2) [Source:MGI Symbol;Acc:MGI:1858257]	11	102057017;102060421;102060767;102061496;102061901;102062055;102062251;102063188;102064294;102064569;102080653;102085300;102088420	102059493;102060549;102060969;102061657;102061969;102062160;102062382;102063415;102064443;102064721;102080771;102085362;102088515	-	2849	-0.247269	0.0246122	0.508462	5.05096	6.38943	-0.262367	-0.116469	3784	580	4305	2372	3430	20.3066	17.8261	21.5513	19.7234	22.3371	6.37507	6.18714	6.46089	6.33303	6.51255
Arid3c	AT rich interactive domain 3C (BRIGHT-like) [Source:MGI Symbol;Acc:MGI:3650624]	4	41723836;41724705;41725007;41725746;41726149;41728054;41729885;41731091	41724333;41724794;41725189;41726035;41726332;41728126;41730265;41731142	-	14304	1.81459	0.0247226	0.510043	5.04321	0.136209	2.67146	0.689207	30	28	18	26	25	0.375772	2.00865	0.210325	0.504613	0.380007	-0.584653	1.81803	-1.40693	-0.164222	-0.5687
Plp1	proteolipid protein (myelin) 1 [Source:MGI Symbol;Acc:MGI:97623]	X	136822746;136831071;136831953;136833268;136834155;136835099;136836040	136822917;136831257;136832214;136833436;136834228;136835164;136838582	+	11169	0.601893	0.0247764	0.510454	5.03945	2.85123	1.10062	0.222441	261	102	288	205	237	1.64826	3.68917	1.69665	2.00595	1.81627	2.51935	3.68047	2.56103	2.8023	2.65918
Slc16a3	solute carrier family 16 (monocarboxylic acid transporters), member 3 [Source:MGI Symbol;Acc:MGI:1933438]	11	120948484;120949067;120954174;120955226;120955799;120956355;120957855	120948579;120949150;120954268;120955469;120955942;120957122;120959000	+	4499	-0.29531	0.0249244	0.512712	5.02913	5.73397	-0.406048	-0.0948375	2790	336	2474	1541	2122	23.7454	16.3779	19.6422	20.3217	21.9164	5.93548	5.39967	5.66183	5.71088	5.81985
Ptk2b	PTK2 protein tyrosine kinase 2 beta [Source:MGI Symbol;Acc:MGI:104908]	14	66153257;66155972;66156290;66157061;66158048;66158384;66158531;66163025;66165264;66166667;66169243;66170238;66170484;66171683;66172059;66172476;66173306;66173838;66174749;66175173;66175624;66177063;66177692;66178036;66178592;66178831;66187443;66189574;66190056;66213312;66280883	66154269;66156052;66156427;66157107;66158072;66158419;66158677;66163150;66165329;66166775;66169447;66170327;66170584;66171798;66172159;66172560;66173403;66173888;66174795;66175212;66175741;66177164;66177766;66178176;66178646;66178893;66187522;66189661;66190234;66213552;66281052	-	12325	1.03919	0.0250009	0.512712	5.02383	1.991	1.90444	-0.202871	133	83	157	71	86	0.723112	2.58449	0.796286	0.598127	0.567414	1.54886	3.38331	1.68753	1.27601	1.20024
Wbp2	WW domain binding protein 2 [Source:MGI Symbol;Acc:MGI:104709]	11	116078573;116079708;116080222;116080546;116081232;116082276;116083839;116086867	116079596;116079784;116080344;116080680;116081324;116082411;116083947;116086964	-	635	-0.253127	0.0250029	0.512712	5.02368	7.87344	-0.270042	-0.110748	11108	1620	11765	6687	9466	135.725	113.366	134.101	126.601	140.359	7.92858	7.66889	7.91122	7.82819	7.97701
Gsk3b	glycogen synthase kinase 3 beta [Source:MGI Symbol;Acc:MGI:1861437]	16	38089001;38144260;38170664;38184435;38187811;38191528;38193897;38207995;38219972;38228678;38240502	38090613;38144453;38170747;38184545;38187941;38191634;38193994;38208090;38220158;38228776;38246079	+	1819	-0.224256	0.0250318	0.512712	5.02169	6.91938	-0.0727547	-0.227624	5394	950	6242	3154	4916	14.257	14.3808	15.3906	12.9169	15.768	6.88647	6.89894	6.99684	6.74407	7.03179
Myl12a	myosin, light chain 12A, regulatory, non-sarcomeric [Source:MGI Symbol;Acc:MGI:1914518]	17	70993793;70996110;70996697;71002108	70994784;70996271;70996895;71002533	-	9081	-0.366927	0.0250559	0.512712	5.02002	4.00685	-0.171073	-0.398429	782	121	807	382	665	9.64097	8.54363	9.28117	7.29724	9.94908	4.10099	3.92675	4.04615	3.6994	4.14635
[truncated: 14,344 more rows]
